# Supplementary material for: Agreement between self-reported and physically verified male circumcision status in Nyanza region, Kenya: Evidence from the TASCO study
Source: PLoS One. 2018 Feb 12;13(2):e0192823. doi: 10.1371/journal.pone.0192823 (PMC5809057; doi:10.1371/journal.pone.0192823)
Supplement: S1 Table — (CSV) [file pone.0192823.s001.csv]

County	Age	Self reported Circumcision status	Consent to physical Verification	Visual Inspection	Marital Status	Religion	Education	EmploymentStatus	Agegroup	Reclassified Visual Inspection
KISUMU	30	NO	YES	UNCIRCUMCISED	MARRIED	CHRISTIAN	Primary & below	UNEMPLOYED	30-34	UNCIRCUMCISED
KISUMU	35	NO	YES	UNCIRCUMCISED	DIVORCED/SEPARATED/WIDOWED	CHRISTIAN	Primary & below	UNEMPLOYED	35-39	UNCIRCUMCISED
KISUMU	27	NO	YES	UNCIRCUMCISED	MARRIED	CHRISTIAN	Primary & below	SALARIES/WAGES	25-29	UNCIRCUMCISED
KISUMU	35	YES	YES	FULLY CIRCUMCISED	SINGLE	CHRISTIAN	Primary & below	SALARIES/WAGES	35-39	FULLY CIRCUMCISED
KISUMU	29	NO	YES	UNCIRCUMCISED	MARRIED	CHRISTIAN	Secondary	SALARIES/WAGES	25-29	UNCIRCUMCISED
KISUMU	32	YES	YES	FULLY CIRCUMCISED	MARRIED	CHRISTIAN	Post secondary	SALARIES/WAGES	30-34	FULLY CIRCUMCISED
KISUMU	34	YES	YES	FULLY CIRCUMCISED	SINGLE	CHRISTIAN	Primary & below	UNEMPLOYED	30-34	FULLY CIRCUMCISED
KISUMU	38	YES	YES	FULLY CIRCUMCISED	MARRIED	CHRISTIAN	Secondary	SALARIES/WAGES	35-39	FULLY CIRCUMCISED
KISUMU	30	YES	YES	FULLY CIRCUMCISED	MARRIED	CHRISTIAN	Secondary	UNEMPLOYED	30-34	FULLY CIRCUMCISED
KISUMU	30	NO	YES	UNCIRCUMCISED	MARRIED	CHRISTIAN	Post secondary	SALARIES/WAGES	30-34	UNCIRCUMCISED
KISUMU	27	YES	YES	FULLY CIRCUMCISED	SINGLE	CHRISTIAN	Secondary	UNEMPLOYED	25-29	FULLY CIRCUMCISED
KISUMU	31	YES	YES	FULLY CIRCUMCISED	MARRIED	CHRISTIAN	Post secondary	SALARIES/WAGES	30-34	FULLY CIRCUMCISED
KISUMU	39	NO	YES	UNCIRCUMCISED	MARRIED	CHRISTIAN	Primary & below	SALARIES/WAGES	35-39	UNCIRCUMCISED
KISUMU	32	YES	YES	FULLY CIRCUMCISED	SINGLE	CHRISTIAN	Secondary	UNEMPLOYED	30-34	FULLY CIRCUMCISED
KISUMU	29	YES	NO		MARRIED	CHRISTIAN	Primary & below	SALARIES/WAGES	25-29
KISUMU	31	NO	YES	UNCIRCUMCISED	MARRIED	CHRISTIAN	Primary & below	SALARIES/WAGES	30-34	UNCIRCUMCISED
KISUMU	28	YES	NO		MARRIED	CHRISTIAN	Primary & below	SALARIES/WAGES	25-29
KISUMU	26	NO	NO		MARRIED	CHRISTIAN	Primary & below	SALARIES/WAGES	25-29
KISUMU	32	NO	NO		MARRIED	CHRISTIAN	Secondary	SALARIES/WAGES	30-34
KISUMU	27	YES	YES	FULLY CIRCUMCISED	SINGLE	CHRISTIAN	Secondary	SALARIES/WAGES	25-29	FULLY CIRCUMCISED
KISUMU	38	YES	YES	FULLY CIRCUMCISED	MARRIED	CHRISTIAN	Secondary	SALARIES/WAGES	35-39	FULLY CIRCUMCISED
KISUMU	32	YES	NO		MARRIED	CHRISTIAN	Secondary	SALARIES/WAGES	30-34
KISUMU	26	NO	NO		MARRIED	CHRISTIAN	Post secondary	UNEMPLOYED	25-29
KISUMU	29	NO	YES	PARTIALLY CIRCUMCISED	MARRIED	CHRISTIAN	Primary & below	SALARIES/WAGES	25-29	UNCIRCUMCISED
KISUMU	33	NO	NO		MARRIED	CHRISTIAN	Secondary	SALARIES/WAGES	30-34
KISUMU	29	YES	YES	FULLY CIRCUMCISED	MARRIED	CHRISTIAN	Primary & below	SALARIES/WAGES	25-29	FULLY CIRCUMCISED
KISUMU	31	NO	NO		MARRIED	CHRISTIAN	Secondary	SALARIES/WAGES	30-34
KISUMU	37	NO	NO		MARRIED	CHRISTIAN	Post secondary	SALARIES/WAGES	35-39
KISUMU	32	NO	YES	UNCIRCUMCISED	MARRIED	CHRISTIAN	Primary & below	UNEMPLOYED	30-34	UNCIRCUMCISED
KISUMU	36	YES	YES	FULLY CIRCUMCISED	MARRIED	CHRISTIAN	Secondary	SALARIES/WAGES	35-39	FULLY CIRCUMCISED
KISUMU	38	NO	NO		MARRIED	CHRISTIAN	Primary & below	SALARIES/WAGES	35-39
KISUMU	31	YES	YES	FULLY CIRCUMCISED	MARRIED	CHRISTIAN	Primary & below	SALARIES/WAGES	30-34	FULLY CIRCUMCISED
KISUMU	30	NO	YES	UNCIRCUMCISED	MARRIED	CHRISTIAN	Secondary	SALARIES/WAGES	30-34	UNCIRCUMCISED
KISUMU	25	NO	NO		SINGLE	CHRISTIAN	Post secondary	UNEMPLOYED	25-29
KISUMU	34	YES	YES	FULLY CIRCUMCISED	MARRIED	CHRISTIAN	Secondary	SALARIES/WAGES	30-34	FULLY CIRCUMCISED
KISUMU	28	NO	NO		SINGLE	CHRISTIAN	Secondary	SALARIES/WAGES	25-29
KISUMU	27	YES	YES	FULLY CIRCUMCISED	MARRIED	CHRISTIAN	Primary & below	UNEMPLOYED	25-29	FULLY CIRCUMCISED
KISUMU	39	YES	YES	FULLY CIRCUMCISED	MARRIED	CHRISTIAN	Secondary	SALARIES/WAGES	35-39	FULLY CIRCUMCISED
KISUMU	31	YES	NO		MARRIED	CHRISTIAN	Primary & below	SALARIES/WAGES	30-34
KISUMU	33	YES	NO		MARRIED	CHRISTIAN	Primary & below	SALARIES/WAGES	30-34
KISUMU	37	NO	NO		MARRIED	CHRISTIAN	Secondary	SALARIES/WAGES	35-39
KISUMU	30	YES	NO		MARRIED	CHRISTIAN	Secondary	SALARIES/WAGES	30-34
KISUMU	27	YES	YES	FULLY CIRCUMCISED	MARRIED	CHRISTIAN	Primary & below	SALARIES/WAGES	25-29	FULLY CIRCUMCISED
KISUMU	35	YES	NO		MARRIED	CHRISTIAN	Primary & below	SALARIES/WAGES	35-39
KISUMU	28	YES	NO		MARRIED	CHRISTIAN	Post secondary	SALARIES/WAGES	25-29
KISUMU	33	YES	NO		MARRIED	CHRISTIAN	Post secondary	SALARIES/WAGES	30-34
KISUMU	34	YES	YES	FULLY CIRCUMCISED	SINGLE	CHRISTIAN	Post secondary	UNEMPLOYED	30-34	FULLY CIRCUMCISED
KISUMU	39	NO	YES	UNCIRCUMCISED	MARRIED	CHRISTIAN	Secondary	UNEMPLOYED	35-39	UNCIRCUMCISED
KISUMU	31	YES	YES	FULLY CIRCUMCISED	MARRIED	CHRISTIAN	Secondary	UNEMPLOYED	30-34	FULLY CIRCUMCISED
KISUMU	36	NO	YES	UNCIRCUMCISED	MARRIED	CHRISTIAN	Secondary	UNEMPLOYED	35-39	UNCIRCUMCISED
KISUMU	33	NO	YES	UNCIRCUMCISED	MARRIED	CHRISTIAN	Primary & below	UNEMPLOYED	30-34	UNCIRCUMCISED
KISUMU	26	NO	YES	UNCIRCUMCISED	SINGLE	CHRISTIAN	Primary & below	SALARIES/WAGES	25-29	UNCIRCUMCISED
KISUMU	37	YES	YES	FULLY CIRCUMCISED	MARRIED	CHRISTIAN	Primary & below	SALARIES/WAGES	35-39	FULLY CIRCUMCISED
KISUMU	25	YES	YES	FULLY CIRCUMCISED	SINGLE	CHRISTIAN	Post secondary	SALARIES/WAGES	25-29	FULLY CIRCUMCISED
KISUMU	29	YES	NO		MARRIED	CHRISTIAN	Primary & below	SALARIES/WAGES	25-29
KISUMU	30	YES	NO		MARRIED	CHRISTIAN	Primary & below	SALARIES/WAGES	30-34
KISUMU	27	YES	YES	FULLY CIRCUMCISED	MARRIED	CHRISTIAN	Primary & below	UNEMPLOYED	25-29	FULLY CIRCUMCISED
KISUMU	35	YES	YES	FULLY CIRCUMCISED	MARRIED	CHRISTIAN	Secondary	SALARIES/WAGES	35-39	FULLY CIRCUMCISED
KISUMU	31	NO	YES	UNCIRCUMCISED	MARRIED	CHRISTIAN	Primary & below	SALARIES/WAGES	30-34	UNCIRCUMCISED
KISUMU	35	NO	YES	UNCIRCUMCISED	MARRIED	CHRISTIAN	Secondary	SALARIES/WAGES	35-39	UNCIRCUMCISED
KISUMU	38	YES	YES	FULLY CIRCUMCISED	MARRIED	CHRISTIAN	Primary & below	SALARIES/WAGES	35-39	FULLY CIRCUMCISED
KISUMU	34	YES	NO		MARRIED	CHRISTIAN	Primary & below	UNEMPLOYED	30-34
KISUMU	25	YES	YES	FULLY CIRCUMCISED	MARRIED	CHRISTIAN	Post secondary	UNEMPLOYED	25-29	FULLY CIRCUMCISED
KISUMU	26	YES	YES	FULLY CIRCUMCISED	SINGLE	CHRISTIAN	Secondary	SALARIES/WAGES	25-29	FULLY CIRCUMCISED
KISUMU	35	NO	NO		MARRIED	CHRISTIAN	Primary & below	UNEMPLOYED	35-39
KISUMU	26	YES	YES	FULLY CIRCUMCISED	SINGLE	CHRISTIAN	Primary & below	SALARIES/WAGES	25-29	FULLY CIRCUMCISED
KISUMU	32	YES	YES	FULLY CIRCUMCISED	MARRIED	CHRISTIAN	Secondary	SALARIES/WAGES	30-34	FULLY CIRCUMCISED
KISUMU	37	NO	YES	UNCIRCUMCISED	MARRIED	CHRISTIAN	Primary & below	UNEMPLOYED	35-39	UNCIRCUMCISED
KISUMU	38	NO	YES	UNCIRCUMCISED	MARRIED	CHRISTIAN	Primary & below	UNEMPLOYED	35-39	UNCIRCUMCISED
KISUMU	39	NO	YES	UNCIRCUMCISED	MARRIED	CHRISTIAN	Primary & below	SALARIES/WAGES	35-39	UNCIRCUMCISED
KISUMU	25	NO	YES	UNCIRCUMCISED	SINGLE	CHRISTIAN	Primary & below	UNEMPLOYED	25-29	UNCIRCUMCISED
KISUMU	28	NO	NO		MARRIED	CHRISTIAN	Secondary	SALARIES/WAGES	25-29
KISUMU	30	NO	YES	UNCIRCUMCISED	MARRIED	CHRISTIAN	Primary & below	UNEMPLOYED	30-34	UNCIRCUMCISED
KISUMU	36	NO	YES	UNCIRCUMCISED	MARRIED	CHRISTIAN	Primary & below	SALARIES/WAGES	35-39	UNCIRCUMCISED
KISUMU	32	NO	NO		MARRIED	CHRISTIAN	Primary & below	SALARIES/WAGES	30-34
KISUMU	39	YES	YES	FULLY CIRCUMCISED	MARRIED	CHRISTIAN	Primary & below	SALARIES/WAGES	35-39	FULLY CIRCUMCISED
KISUMU	38	NO	YES	UNCIRCUMCISED	MARRIED	CHRISTIAN	Primary & below	SALARIES/WAGES	35-39	UNCIRCUMCISED
KISUMU	38	NO	NO		MARRIED	CHRISTIAN	Primary & below	SALARIES/WAGES	35-39
KISUMU	37	NO	YES	UNCIRCUMCISED	MARRIED	CHRISTIAN	Post secondary	SALARIES/WAGES	35-39	UNCIRCUMCISED
KISUMU	31	NO	NO		MARRIED	CHRISTIAN	Secondary	SALARIES/WAGES	30-34
KISUMU	30	YES	YES	FULLY CIRCUMCISED	DIVORCED/SEPARATED/WIDOWED	CHRISTIAN	Primary & below	SALARIES/WAGES	30-34	FULLY CIRCUMCISED
KISUMU	35	YES	NO		MARRIED	CHRISTIAN	Post secondary	SALARIES/WAGES	35-39
KISUMU	38	YES	YES	FULLY CIRCUMCISED	MARRIED	CHRISTIAN	Post secondary	SALARIES/WAGES	35-39	FULLY CIRCUMCISED
KISUMU	35	NO	YES	UNCIRCUMCISED	MARRIED	CHRISTIAN	Secondary	UNEMPLOYED	35-39	UNCIRCUMCISED
KISUMU	27	NO	NO		MARRIED	CHRISTIAN	Secondary	SALARIES/WAGES	25-29
KISUMU	26	NO	YES	UNCIRCUMCISED	SINGLE	CHRISTIAN	Post secondary	UNEMPLOYED	25-29	UNCIRCUMCISED
KISUMU	33	NO	YES	UNCIRCUMCISED	MARRIED	CHRISTIAN	Primary & below	UNEMPLOYED	30-34	UNCIRCUMCISED
KISUMU	32	NO	YES	UNCIRCUMCISED	MARRIED	CHRISTIAN	Primary & below	SALARIES/WAGES	30-34	UNCIRCUMCISED
KISUMU	33	NO	NO		MARRIED	CHRISTIAN	Primary & below	SALARIES/WAGES	30-34
KISUMU	29	NO	YES	UNCIRCUMCISED	SINGLE	CHRISTIAN	Primary & below	SALARIES/WAGES	25-29	UNCIRCUMCISED
KISUMU	34	YES	YES	FULLY CIRCUMCISED	MARRIED	CHRISTIAN	Post secondary	SALARIES/WAGES	30-34	FULLY CIRCUMCISED
KISUMU	31	YES	NO		MARRIED	CHRISTIAN	Post secondary	SALARIES/WAGES	30-34
KISUMU	30	YES	YES	FULLY CIRCUMCISED	MARRIED	CHRISTIAN	Primary & below	SALARIES/WAGES	30-34	FULLY CIRCUMCISED
KISUMU	30	YES	YES	FULLY CIRCUMCISED	MARRIED	CHRISTIAN	Secondary	SALARIES/WAGES	30-34	FULLY CIRCUMCISED
KISUMU	34	YES	YES	FULLY CIRCUMCISED	MARRIED	CHRISTIAN	Primary & below	SALARIES/WAGES	30-34	FULLY CIRCUMCISED
KISUMU	37	YES	YES	FULLY CIRCUMCISED	MARRIED	CHRISTIAN	Primary & below	SALARIES/WAGES	35-39	FULLY CIRCUMCISED
KISUMU	30	YES	YES	FULLY CIRCUMCISED	SINGLE	CHRISTIAN	Post secondary	SALARIES/WAGES	30-34	FULLY CIRCUMCISED
KISUMU	32	YES	YES	FULLY CIRCUMCISED	MARRIED	CHRISTIAN	Secondary	SALARIES/WAGES	30-34	FULLY CIRCUMCISED
KISUMU	36	NO	NO		MARRIED	CHRISTIAN	Post secondary	UNEMPLOYED	35-39
KISUMU	31	NO	NO		MARRIED	CHRISTIAN	Primary & below	SALARIES/WAGES	30-34
KISUMU	35	YES	YES	FULLY CIRCUMCISED	MARRIED	CHRISTIAN	Post secondary	SALARIES/WAGES	35-39	FULLY CIRCUMCISED
KISUMU	28	NO	NO		SINGLE	CHRISTIAN	Primary & below	SALARIES/WAGES	25-29
KISUMU	29	NO	NO		MARRIED	CHRISTIAN	Post secondary	SALARIES/WAGES	25-29
KISUMU	38	NO	NO		MARRIED	CHRISTIAN	Secondary	SALARIES/WAGES	35-39
KISUMU	26	YES	YES	FULLY CIRCUMCISED	SINGLE	CHRISTIAN	Post secondary	UNEMPLOYED	25-29	FULLY CIRCUMCISED
KISUMU	31	NO	YES	UNCIRCUMCISED	MARRIED	CHRISTIAN	Secondary	UNEMPLOYED	30-34	UNCIRCUMCISED
KISUMU	27	YES	YES	FULLY CIRCUMCISED	SINGLE	CHRISTIAN	Post secondary	UNEMPLOYED	25-29	FULLY CIRCUMCISED
KISUMU	28	YES	NO		MARRIED	CHRISTIAN	Secondary	SALARIES/WAGES	25-29
KISUMU	33	NO	YES	UNCIRCUMCISED	MARRIED	CHRISTIAN	Post secondary	SALARIES/WAGES	30-34	UNCIRCUMCISED
KISUMU	29	YES	YES	FULLY CIRCUMCISED	MARRIED	CHRISTIAN	Secondary	SALARIES/WAGES	25-29	FULLY CIRCUMCISED
KISUMU	34	NO	YES	UNCIRCUMCISED	MARRIED	CHRISTIAN	Secondary	SALARIES/WAGES	30-34	UNCIRCUMCISED
KISUMU	29	YES	YES	FULLY CIRCUMCISED	MARRIED	CHRISTIAN	Post secondary	SALARIES/WAGES	25-29	FULLY CIRCUMCISED
KISUMU	32	YES	NO		MARRIED	CHRISTIAN	Primary & below	SALARIES/WAGES	30-34
KISUMU	32	YES	YES	FULLY CIRCUMCISED	MARRIED	CHRISTIAN	Primary & below	SALARIES/WAGES	30-34	FULLY CIRCUMCISED
KISUMU	35	YES	YES	FULLY CIRCUMCISED	MARRIED	CHRISTIAN	Primary & below	UNEMPLOYED	35-39	FULLY CIRCUMCISED
KISUMU	29	NO	NO		MARRIED	CHRISTIAN	Post secondary	SALARIES/WAGES	25-29
KISUMU	30	NO	YES	UNCIRCUMCISED	MARRIED	CHRISTIAN	Primary & below	UNEMPLOYED	30-34	UNCIRCUMCISED
KISUMU	25	NO	YES	UNCIRCUMCISED	MARRIED	CHRISTIAN	Primary & below	SALARIES/WAGES	25-29	UNCIRCUMCISED
KISUMU	27	NO	YES	UNCIRCUMCISED	DIVORCED/SEPARATED/WIDOWED	CHRISTIAN	Primary & below	UNEMPLOYED	25-29	UNCIRCUMCISED
KISUMU	36	YES	YES	FULLY CIRCUMCISED	MARRIED	CHRISTIAN	Secondary	SALARIES/WAGES	35-39	FULLY CIRCUMCISED
KISUMU	29	YES	YES	FULLY CIRCUMCISED	MARRIED	CHRISTIAN	Secondary	SALARIES/WAGES	25-29	FULLY CIRCUMCISED
KISUMU	36	NO	YES	UNCIRCUMCISED	MARRIED	CHRISTIAN	Secondary	SALARIES/WAGES	35-39	UNCIRCUMCISED
KISUMU	36	YES	YES	FULLY CIRCUMCISED	MARRIED	CHRISTIAN	Primary & below	SALARIES/WAGES	35-39	FULLY CIRCUMCISED
KISUMU	27	YES	YES	FULLY CIRCUMCISED	MARRIED	CHRISTIAN	Post secondary	SALARIES/WAGES	25-29	FULLY CIRCUMCISED
KISUMU	35	YES	YES	FULLY CIRCUMCISED	MARRIED	CHRISTIAN	Primary & below	SALARIES/WAGES	35-39	FULLY CIRCUMCISED
KISUMU	36	NO	YES	UNCIRCUMCISED	MARRIED	CHRISTIAN	Secondary	SALARIES/WAGES	35-39	UNCIRCUMCISED
KISUMU	31	NO	YES	UNCIRCUMCISED	MARRIED	CHRISTIAN	Primary & below	SALARIES/WAGES	30-34	UNCIRCUMCISED
KISUMU	36	NO	YES	UNCIRCUMCISED	MARRIED	CHRISTIAN	Primary & below	SALARIES/WAGES	35-39	UNCIRCUMCISED
KISUMU	26	NO	YES	UNCIRCUMCISED	MARRIED	CHRISTIAN	Secondary	UNEMPLOYED	25-29	UNCIRCUMCISED
KISUMU	39	NO	YES	UNCIRCUMCISED	SINGLE	CHRISTIAN	Post secondary	SALARIES/WAGES	35-39	UNCIRCUMCISED
KISUMU	32	NO	NO		MARRIED	CHRISTIAN	Primary & below	SALARIES/WAGES	30-34
KISUMU	27	NO	NO		MARRIED	CHRISTIAN	Primary & below	SALARIES/WAGES	25-29
KISUMU	33	YES	YES	FULLY CIRCUMCISED	MARRIED	CHRISTIAN	Secondary	SALARIES/WAGES	30-34	FULLY CIRCUMCISED
KISUMU	34	YES	YES	FULLY CIRCUMCISED	MARRIED	CHRISTIAN	Post secondary	SALARIES/WAGES	30-34	FULLY CIRCUMCISED
KISUMU	33	YES	YES	FULLY CIRCUMCISED	MARRIED	CHRISTIAN	Secondary	SALARIES/WAGES	30-34	FULLY CIRCUMCISED
KISUMU	33	YES	NO		MARRIED	CHRISTIAN	Post secondary	UNEMPLOYED	30-34
KISUMU	28	YES	YES	FULLY CIRCUMCISED	MARRIED	CHRISTIAN	Primary & below	SALARIES/WAGES	25-29	FULLY CIRCUMCISED
KISUMU	34	YES	NO		MARRIED	CHRISTIAN	Post secondary	SALARIES/WAGES	30-34
KISUMU	29	YES	YES	FULLY CIRCUMCISED	MARRIED	CHRISTIAN	Primary & below	SALARIES/WAGES	25-29	FULLY CIRCUMCISED
KISUMU	28	NO	YES	UNCIRCUMCISED	MARRIED	CHRISTIAN	Primary & below	UNEMPLOYED	25-29	UNCIRCUMCISED
KISUMU	28	NO	YES	UNCIRCUMCISED	MARRIED	CHRISTIAN	Primary & below	UNEMPLOYED	25-29	UNCIRCUMCISED
KISUMU	37	NO	YES	UNCIRCUMCISED	MARRIED	CHRISTIAN	Primary & below	SALARIES/WAGES	35-39	UNCIRCUMCISED
KISUMU	30	YES	YES	FULLY CIRCUMCISED	MARRIED	CHRISTIAN	Primary & below	SALARIES/WAGES	30-34	FULLY CIRCUMCISED
KISUMU	26	NO	NO		MARRIED	CHRISTIAN	Primary & below	SALARIES/WAGES	25-29
KISUMU	26	NO	YES	UNCIRCUMCISED	MARRIED	CHRISTIAN	Primary & below	UNEMPLOYED	25-29	UNCIRCUMCISED
KISUMU	35	YES	YES	FULLY CIRCUMCISED	DIVORCED/SEPARATED/WIDOWED	CHRISTIAN	Primary & below	SALARIES/WAGES	35-39	FULLY CIRCUMCISED
KISUMU	37	YES	NO		DIVORCED/SEPARATED/WIDOWED	CHRISTIAN	Secondary	SALARIES/WAGES	35-39
KISUMU	38	YES	YES	FULLY CIRCUMCISED	MARRIED	CHRISTIAN	Post secondary	SALARIES/WAGES	35-39	FULLY CIRCUMCISED
KISUMU	38	YES	YES	FULLY CIRCUMCISED	MARRIED	CHRISTIAN	Secondary	SALARIES/WAGES	35-39	FULLY CIRCUMCISED
KISUMU	28	NO	YES	UNCIRCUMCISED	MARRIED	CHRISTIAN	Primary & below	SALARIES/WAGES	25-29	UNCIRCUMCISED
KISUMU	30	NO	YES	UNCIRCUMCISED	SINGLE	CHRISTIAN	Primary & below	UNEMPLOYED	30-34	UNCIRCUMCISED
KISUMU	30	NO	YES	UNCIRCUMCISED	MARRIED	CHRISTIAN	Primary & below	UNEMPLOYED	30-34	UNCIRCUMCISED
KISUMU	32	NO	YES	UNCIRCUMCISED	MARRIED	CHRISTIAN	Primary & below	UNEMPLOYED	30-34	UNCIRCUMCISED
KISUMU	27	NO	YES	UNCIRCUMCISED	MARRIED	CHRISTIAN	Primary & below	SALARIES/WAGES	25-29	UNCIRCUMCISED
KISUMU	25	NO	YES	UNCIRCUMCISED	SINGLE	CHRISTIAN	Primary & below	UNEMPLOYED	25-29	UNCIRCUMCISED
KISUMU	35	NO	YES	UNCIRCUMCISED	MARRIED	CHRISTIAN	Primary & below	SALARIES/WAGES	35-39	UNCIRCUMCISED
KISUMU	26	YES	YES	FULLY CIRCUMCISED	SINGLE	CHRISTIAN	Primary & below	UNEMPLOYED	25-29	FULLY CIRCUMCISED
KISUMU	31	NO	NO		MARRIED	CHRISTIAN	Post secondary	SALARIES/WAGES	30-34
KISUMU	35	NO	YES	UNCIRCUMCISED	DIVORCED/SEPARATED/WIDOWED	CHRISTIAN	Primary & below	SALARIES/WAGES	35-39	UNCIRCUMCISED
KISUMU	32	NO	YES	UNCIRCUMCISED	DIVORCED/SEPARATED/WIDOWED	CHRISTIAN	Primary & below	SALARIES/WAGES	30-34	UNCIRCUMCISED
KISUMU	31	YES	NO		MARRIED	CHRISTIAN	Secondary	UNEMPLOYED	30-34
KISUMU	33	YES	YES	FULLY CIRCUMCISED	SINGLE	CHRISTIAN	Secondary	SALARIES/WAGES	30-34	FULLY CIRCUMCISED
KISUMU	35	YES	YES	FULLY CIRCUMCISED	MARRIED	CHRISTIAN	Primary & below	SALARIES/WAGES	35-39	FULLY CIRCUMCISED
KISUMU	35	NO	YES	UNCIRCUMCISED	MARRIED	CHRISTIAN	Primary & below	SALARIES/WAGES	35-39	UNCIRCUMCISED
KISUMU	29	NO	YES	UNCIRCUMCISED	MARRIED	CHRISTIAN	Primary & below	SALARIES/WAGES	25-29	UNCIRCUMCISED
KISUMU	35	NO	YES	PARTIALLY CIRCUMCISED	MARRIED	CHRISTIAN	Primary & below	SALARIES/WAGES	35-39	UNCIRCUMCISED
KISUMU	38	YES	NO		MARRIED	CHRISTIAN	Secondary	UNEMPLOYED	35-39
KISUMU	28	NO	YES	UNCIRCUMCISED	MARRIED	CHRISTIAN	Secondary	SALARIES/WAGES	25-29	UNCIRCUMCISED
KISUMU	33	YES	YES	FULLY CIRCUMCISED	MARRIED	CHRISTIAN	Secondary	SALARIES/WAGES	30-34	FULLY CIRCUMCISED
KISUMU	32	NO	YES	UNCIRCUMCISED	MARRIED	CHRISTIAN	Primary & below	SALARIES/WAGES	30-34	UNCIRCUMCISED
KISUMU	28	YES	YES	FULLY CIRCUMCISED	MARRIED	CHRISTIAN	Primary & below	SALARIES/WAGES	25-29	FULLY CIRCUMCISED
KISUMU	32	YES	YES	FULLY CIRCUMCISED	MARRIED	CHRISTIAN	Secondary	SALARIES/WAGES	30-34	FULLY CIRCUMCISED
KISUMU	28	YES	YES	FULLY CIRCUMCISED	MARRIED	CHRISTIAN	Secondary	SALARIES/WAGES	25-29	FULLY CIRCUMCISED
KISUMU	27	YES	NO		MARRIED	CHRISTIAN	Secondary	SALARIES/WAGES	25-29
KISUMU	30	YES	YES	FULLY CIRCUMCISED	MARRIED	CHRISTIAN	Primary & below	SALARIES/WAGES	30-34	FULLY CIRCUMCISED
KISUMU	36	YES	YES	FULLY CIRCUMCISED	MARRIED	CHRISTIAN	Post secondary	UNEMPLOYED	35-39	FULLY CIRCUMCISED
KISUMU	31	YES	YES	FULLY CIRCUMCISED	MARRIED	CHRISTIAN	Post secondary	SALARIES/WAGES	30-34	FULLY CIRCUMCISED
KISUMU	30	YES	YES	FULLY CIRCUMCISED	MARRIED	CHRISTIAN	Primary & below	SALARIES/WAGES	30-34	FULLY CIRCUMCISED
KISUMU	35	NO	YES	UNCIRCUMCISED	MARRIED	CHRISTIAN	Secondary	SALARIES/WAGES	35-39	UNCIRCUMCISED
KISUMU	34	YES	YES	FULLY CIRCUMCISED	SINGLE	CHRISTIAN	Primary & below	SALARIES/WAGES	30-34	FULLY CIRCUMCISED
KISUMU	34	NO	NO		MARRIED	CHRISTIAN	Primary & below	SALARIES/WAGES	30-34
KISUMU	26	YES	YES	FULLY CIRCUMCISED	SINGLE	CHRISTIAN	Post secondary	SALARIES/WAGES	25-29	FULLY CIRCUMCISED
KISUMU	35	NO	NO		MARRIED	CHRISTIAN	Primary & below	SALARIES/WAGES	35-39
KISUMU	35	NO	YES	UNCIRCUMCISED	MARRIED	CHRISTIAN	Post secondary	SALARIES/WAGES	35-39	UNCIRCUMCISED
KISUMU	26	NO	YES	UNCIRCUMCISED	DIVORCED/SEPARATED/WIDOWED	CHRISTIAN	Primary & below	SALARIES/WAGES	25-29	UNCIRCUMCISED
KISUMU	37	NO	NO		SINGLE	CHRISTIAN	Primary & below	UNEMPLOYED	35-39
KISUMU	31	YES	YES	FULLY CIRCUMCISED	MARRIED	CHRISTIAN	Secondary	SALARIES/WAGES	30-34	FULLY CIRCUMCISED
KISUMU	26	YES	YES	FULLY CIRCUMCISED	SINGLE	CHRISTIAN	Secondary	UNEMPLOYED	25-29	FULLY CIRCUMCISED
KISUMU	25	NO	NO		SINGLE	CHRISTIAN	Post secondary	UNEMPLOYED	25-29
KISUMU	31	NO	NO		MARRIED	CHRISTIAN	Secondary	SALARIES/WAGES	30-34
KISUMU	35	YES	YES	FULLY CIRCUMCISED	MARRIED	CHRISTIAN	Secondary	UNEMPLOYED	35-39	FULLY CIRCUMCISED
KISUMU	25	NO	NO		MARRIED	CHRISTIAN	Post secondary	SALARIES/WAGES	25-29
KISUMU	27	NO	NO		MARRIED	CHRISTIAN	Secondary	SALARIES/WAGES	25-29
KISUMU	38	NO	NO		MARRIED	CHRISTIAN	Post secondary	SALARIES/WAGES	35-39
KISUMU	33	NO	YES	UNCIRCUMCISED	MARRIED	CHRISTIAN	Primary & below	SALARIES/WAGES	30-34	UNCIRCUMCISED
KISUMU	27	YES	YES	FULLY CIRCUMCISED	MARRIED	CHRISTIAN	Secondary	UNEMPLOYED	25-29	FULLY CIRCUMCISED
KISUMU	33	NO	YES	UNCIRCUMCISED	MARRIED	CHRISTIAN	Post secondary	SALARIES/WAGES	30-34	UNCIRCUMCISED
KISUMU	36	NO	YES	UNCIRCUMCISED	MARRIED	CHRISTIAN	Secondary	UNEMPLOYED	35-39	UNCIRCUMCISED
KISUMU	27	YES	NO		MARRIED	CHRISTIAN	Secondary	SALARIES/WAGES	25-29
KISUMU	39	NO	NO		MARRIED	CHRISTIAN	Primary & below	SALARIES/WAGES	35-39
KISUMU	38	YES	YES	FULLY CIRCUMCISED	MARRIED	CHRISTIAN	Post secondary	SALARIES/WAGES	35-39	FULLY CIRCUMCISED
KISUMU	39	YES	YES	FULLY CIRCUMCISED	MARRIED	CHRISTIAN	Secondary	SALARIES/WAGES	35-39	FULLY CIRCUMCISED
KISUMU	25	NO	NO		SINGLE	CHRISTIAN	Secondary	SALARIES/WAGES	25-29
KISUMU	31	YES	YES	FULLY CIRCUMCISED	MARRIED	CHRISTIAN	Primary & below	UNEMPLOYED	30-34	FULLY CIRCUMCISED
KISUMU	32	NO	YES	UNCIRCUMCISED	MARRIED	CHRISTIAN	Primary & below	UNEMPLOYED	30-34	UNCIRCUMCISED
KISUMU	37	YES	YES	FULLY CIRCUMCISED	MARRIED	CHRISTIAN	Primary & below	UNEMPLOYED	35-39	FULLY CIRCUMCISED
KISUMU	33	NO	YES	UNCIRCUMCISED	MARRIED	CHRISTIAN	Post secondary	SALARIES/WAGES	30-34	UNCIRCUMCISED
KISUMU	39	NO	YES	UNCIRCUMCISED	MARRIED	CHRISTIAN	Primary & below	UNEMPLOYED	35-39	UNCIRCUMCISED
KISUMU	38	YES	YES	FULLY CIRCUMCISED	MARRIED	Others	Primary & below	SALARIES/WAGES	35-39	FULLY CIRCUMCISED
KISUMU	27	NO	NO		MARRIED	CHRISTIAN	Secondary	SALARIES/WAGES	25-29
KISUMU	30	YES	YES	FULLY CIRCUMCISED	SINGLE	CHRISTIAN	Primary & below	SALARIES/WAGES	30-34	FULLY CIRCUMCISED
KISUMU	28	NO	YES	UNCIRCUMCISED	MARRIED	CHRISTIAN	Secondary	SALARIES/WAGES	25-29	UNCIRCUMCISED
KISUMU	37	NO	YES	UNCIRCUMCISED	MARRIED	CHRISTIAN	Primary & below	SALARIES/WAGES	35-39	UNCIRCUMCISED
KISUMU	33	YES	YES	FULLY CIRCUMCISED	MARRIED	CHRISTIAN	Primary & below	SALARIES/WAGES	30-34	FULLY CIRCUMCISED
KISUMU	31	NO	YES	UNCIRCUMCISED	DIVORCED/SEPARATED/WIDOWED	CHRISTIAN	Primary & below	SALARIES/WAGES	30-34	UNCIRCUMCISED
KISUMU	31	NO	NO		MARRIED	CHRISTIAN	Primary & below	SALARIES/WAGES	30-34
KISUMU	28	YES	YES	FULLY CIRCUMCISED	MARRIED	CHRISTIAN	Primary & below	SALARIES/WAGES	25-29	FULLY CIRCUMCISED
KISUMU	26	NO	YES	UNCIRCUMCISED	MARRIED	CHRISTIAN	Secondary	SALARIES/WAGES	25-29	UNCIRCUMCISED
KISUMU	39	YES	YES	FULLY CIRCUMCISED	DIVORCED/SEPARATED/WIDOWED	CHRISTIAN	Primary & below	SALARIES/WAGES	35-39	FULLY CIRCUMCISED
KISUMU	31	YES	NO		MARRIED	CHRISTIAN	Primary & below	SALARIES/WAGES	30-34
KISUMU	26	NO	YES	UNCIRCUMCISED	MARRIED	CHRISTIAN	Secondary	SALARIES/WAGES	25-29	UNCIRCUMCISED
KISUMU	25	YES	NO		SINGLE	CHRISTIAN	Primary & below	SALARIES/WAGES	25-29
KISUMU	28	NO	YES	UNCIRCUMCISED	MARRIED	CHRISTIAN	Secondary	SALARIES/WAGES	25-29	UNCIRCUMCISED
KISUMU	30	NO	YES	UNCIRCUMCISED	SINGLE	CHRISTIAN	Primary & below	SALARIES/WAGES	30-34	UNCIRCUMCISED
KISUMU	34	YES	YES	FULLY CIRCUMCISED	MARRIED	CHRISTIAN	Primary & below	SALARIES/WAGES	30-34	FULLY CIRCUMCISED
KISUMU	26	NO	YES	UNCIRCUMCISED	MARRIED	CHRISTIAN	Primary & below	SALARIES/WAGES	25-29	UNCIRCUMCISED
KISUMU	27	YES	NO		MARRIED	CHRISTIAN	Primary & below	SALARIES/WAGES	25-29
KISUMU	36	NO	YES	UNCIRCUMCISED	MARRIED	CHRISTIAN	Secondary	UNEMPLOYED	35-39	UNCIRCUMCISED
KISUMU	29	NO	NO		MARRIED	CHRISTIAN	Primary & below	SALARIES/WAGES	25-29
KISUMU	34	YES	YES	FULLY CIRCUMCISED	MARRIED	CHRISTIAN	Primary & below	SALARIES/WAGES	30-34	FULLY CIRCUMCISED
KISUMU	26	YES	YES	FULLY CIRCUMCISED	MARRIED	CHRISTIAN	Primary & below	UNEMPLOYED	25-29	FULLY CIRCUMCISED
KISUMU	38	NO	YES	UNCIRCUMCISED	MARRIED	CHRISTIAN	Secondary	UNEMPLOYED	35-39	UNCIRCUMCISED
KISUMU	25	NO	NO		MARRIED	CHRISTIAN	Primary & below	SALARIES/WAGES	25-29
KISUMU	27	NO	NO		SINGLE	CHRISTIAN	Primary & below	UNEMPLOYED	25-29
KISUMU	35	NO	NO		MARRIED	CHRISTIAN	Primary & below	UNEMPLOYED	35-39
KISUMU	27	YES	YES	FULLY CIRCUMCISED	DIVORCED/SEPARATED/WIDOWED	CHRISTIAN	Secondary	SALARIES/WAGES	25-29	FULLY CIRCUMCISED
KISUMU	26	YES	YES	FULLY CIRCUMCISED	SINGLE	CHRISTIAN	Secondary	UNEMPLOYED	25-29	FULLY CIRCUMCISED
KISUMU	29	YES	YES	FULLY CIRCUMCISED	MARRIED	CHRISTIAN	Secondary	UNEMPLOYED	25-29	FULLY CIRCUMCISED
KISUMU	39	YES	YES	PARTIALLY CIRCUMCISED	MARRIED	CHRISTIAN	Secondary	SALARIES/WAGES	35-39	UNCIRCUMCISED
KISUMU	30	YES	YES	FULLY CIRCUMCISED	MARRIED	CHRISTIAN	Primary & below	SALARIES/WAGES	30-34	FULLY CIRCUMCISED
KISUMU	30	NO	YES	UNCIRCUMCISED	SINGLE	CHRISTIAN	Post secondary	SALARIES/WAGES	30-34	UNCIRCUMCISED
KISUMU	32	YES	YES	FULLY CIRCUMCISED	MARRIED	CHRISTIAN	Primary & below	UNEMPLOYED	30-34	FULLY CIRCUMCISED
KISUMU	35	NO	YES	UNCIRCUMCISED	MARRIED	CHRISTIAN	Secondary	SALARIES/WAGES	35-39	UNCIRCUMCISED
KISUMU	27	YES	YES	FULLY CIRCUMCISED	MARRIED	CHRISTIAN	Primary & below	SALARIES/WAGES	25-29	FULLY CIRCUMCISED
KISUMU	29	NO	YES	UNCIRCUMCISED	MARRIED	CHRISTIAN	Primary & below	UNEMPLOYED	25-29	UNCIRCUMCISED
KISUMU	34	NO	YES	UNCIRCUMCISED	MARRIED	CHRISTIAN	Primary & below	SALARIES/WAGES	30-34	UNCIRCUMCISED
KISUMU	37	NO	YES	UNCIRCUMCISED	DIVORCED/SEPARATED/WIDOWED	CHRISTIAN	Primary & below	SALARIES/WAGES	35-39	UNCIRCUMCISED
KISUMU	29	NO	YES	UNCIRCUMCISED	MARRIED	CHRISTIAN	Primary & below	SALARIES/WAGES	25-29	UNCIRCUMCISED
KISUMU	27	YES	YES	FULLY CIRCUMCISED	MARRIED	CHRISTIAN	Primary & below	UNEMPLOYED	25-29	FULLY CIRCUMCISED
KISUMU	32	NO	YES	UNCIRCUMCISED	MARRIED	CHRISTIAN	Secondary	SALARIES/WAGES	30-34	UNCIRCUMCISED
KISUMU	26	YES	YES	FULLY CIRCUMCISED	SINGLE	CHRISTIAN	Secondary	SALARIES/WAGES	25-29	FULLY CIRCUMCISED
KISUMU	32	YES	YES	FULLY CIRCUMCISED	DIVORCED/SEPARATED/WIDOWED	CHRISTIAN	Primary & below	SALARIES/WAGES	30-34	FULLY CIRCUMCISED
KISUMU	25	YES	YES	FULLY CIRCUMCISED	SINGLE	CHRISTIAN	Secondary	SALARIES/WAGES	25-29	FULLY CIRCUMCISED
KISUMU	32	NO	YES	UNCIRCUMCISED	MARRIED	CHRISTIAN	Primary & below	SALARIES/WAGES	30-34	UNCIRCUMCISED
KISUMU	32	NO	YES	UNCIRCUMCISED	MARRIED	CHRISTIAN	Primary & below	SALARIES/WAGES	30-34	UNCIRCUMCISED
KISUMU	36	NO	YES	UNCIRCUMCISED	MARRIED	CHRISTIAN	Primary & below	SALARIES/WAGES	35-39	UNCIRCUMCISED
KISUMU	35	NO	YES	UNCIRCUMCISED	MARRIED	CHRISTIAN	Primary & below	SALARIES/WAGES	35-39	UNCIRCUMCISED
KISUMU	27	YES	NO		MARRIED	CHRISTIAN	Post secondary	SALARIES/WAGES	25-29
KISUMU	29	NO	NO		MARRIED	CHRISTIAN	Primary & below	UNEMPLOYED	25-29
KISUMU	39	NO	YES	UNCIRCUMCISED	MARRIED	CHRISTIAN	Post secondary	SALARIES/WAGES	35-39	UNCIRCUMCISED
KISUMU	32	YES	YES	FULLY CIRCUMCISED	MARRIED	CHRISTIAN	Post secondary	SALARIES/WAGES	30-34	FULLY CIRCUMCISED
KISUMU	30	YES	YES	FULLY CIRCUMCISED	DIVORCED/SEPARATED/WIDOWED	CHRISTIAN	Secondary	SALARIES/WAGES	30-34	FULLY CIRCUMCISED
KISUMU	35	NO	YES	UNCIRCUMCISED	SINGLE	CHRISTIAN	Primary & below	SALARIES/WAGES	35-39	UNCIRCUMCISED
KISUMU	35	YES	YES	FULLY CIRCUMCISED	MARRIED	CHRISTIAN	Post secondary	SALARIES/WAGES	35-39	FULLY CIRCUMCISED
KISUMU	25	NO	NO		SINGLE	CHRISTIAN	Secondary	SALARIES/WAGES	25-29
KISUMU	30	NO	YES	UNCIRCUMCISED	MARRIED	CHRISTIAN	Post secondary	SALARIES/WAGES	30-34	UNCIRCUMCISED
KISUMU	27	YES	YES	FULLY CIRCUMCISED	MARRIED	CHRISTIAN	Primary & below	SALARIES/WAGES	25-29	FULLY CIRCUMCISED
KISUMU	34	NO	YES	UNCIRCUMCISED	MARRIED	CHRISTIAN	Primary & below	SALARIES/WAGES	30-34	UNCIRCUMCISED
KISUMU	29	NO	YES	UNCIRCUMCISED	MARRIED	CHRISTIAN	Post secondary	UNEMPLOYED	25-29	UNCIRCUMCISED
KISUMU	31	YES	YES	FULLY CIRCUMCISED	MARRIED	CHRISTIAN	Primary & below	SALARIES/WAGES	30-34	FULLY CIRCUMCISED
KISUMU	35	NO	YES	UNCIRCUMCISED	MARRIED	CHRISTIAN	Primary & below	UNEMPLOYED	35-39	UNCIRCUMCISED
KISUMU	33	NO	YES	UNCIRCUMCISED	MARRIED	CHRISTIAN	Primary & below	SALARIES/WAGES	30-34	UNCIRCUMCISED
KISUMU	32	YES	YES	FULLY CIRCUMCISED	MARRIED	CHRISTIAN	Primary & below	UNEMPLOYED	30-34	FULLY CIRCUMCISED
KISUMU	30	NO	YES	UNCIRCUMCISED	MARRIED	CHRISTIAN	Primary & below	SALARIES/WAGES	30-34	UNCIRCUMCISED
KISUMU	27	YES	YES	FULLY CIRCUMCISED	MARRIED	CHRISTIAN	Primary & below	SALARIES/WAGES	25-29	FULLY CIRCUMCISED
KISUMU	38	NO	YES	PARTIALLY CIRCUMCISED	MARRIED	CHRISTIAN	Primary & below	SALARIES/WAGES	35-39	UNCIRCUMCISED
KISUMU	37	YES	YES	FULLY CIRCUMCISED	MARRIED	CHRISTIAN	Primary & below	SALARIES/WAGES	35-39	FULLY CIRCUMCISED
KISUMU	26	YES	YES	FULLY CIRCUMCISED	SINGLE	CHRISTIAN	Secondary	UNEMPLOYED	25-29	FULLY CIRCUMCISED
KISUMU	39	NO	NO		MARRIED	CHRISTIAN	Primary & below	SALARIES/WAGES	35-39
KISUMU	31	NO	YES	UNCIRCUMCISED	MARRIED	CHRISTIAN	Primary & below	SALARIES/WAGES	30-34	UNCIRCUMCISED
KISUMU	35	NO	NO		MARRIED	CHRISTIAN	Primary & below	SALARIES/WAGES	35-39
KISUMU	25	YES	YES	FULLY CIRCUMCISED	SINGLE	CHRISTIAN	Primary & below	SALARIES/WAGES	25-29	FULLY CIRCUMCISED
KISUMU	28	YES	NO		SINGLE	CHRISTIAN	Post secondary	SALARIES/WAGES	25-29
KISUMU	28	NO	YES	UNCIRCUMCISED	MARRIED	CHRISTIAN	Primary & below	SALARIES/WAGES	25-29	UNCIRCUMCISED
KISUMU	27	YES	NO		SINGLE	CHRISTIAN	Post secondary	SALARIES/WAGES	25-29
KISUMU	34	NO	YES	UNCIRCUMCISED	MARRIED	CHRISTIAN	Primary & below	UNEMPLOYED	30-34	UNCIRCUMCISED
KISUMU	37	NO	YES	UNCIRCUMCISED	MARRIED	CHRISTIAN	Primary & below	SALARIES/WAGES	35-39	UNCIRCUMCISED
KISUMU	29	NO	YES	UNCIRCUMCISED	SINGLE	CHRISTIAN	Primary & below	UNEMPLOYED	25-29	UNCIRCUMCISED
KISUMU	26	YES	YES	FULLY CIRCUMCISED	MARRIED	CHRISTIAN	Primary & below	SALARIES/WAGES	25-29	FULLY CIRCUMCISED
KISUMU	29	YES	YES	FULLY CIRCUMCISED	MARRIED	CHRISTIAN	Post secondary	SALARIES/WAGES	25-29	FULLY CIRCUMCISED
KISUMU	27	NO	YES	UNCIRCUMCISED	MARRIED	CHRISTIAN	Primary & below	SALARIES/WAGES	25-29	UNCIRCUMCISED
KISUMU	32	YES	YES	FULLY CIRCUMCISED	MARRIED	CHRISTIAN	Primary & below	SALARIES/WAGES	30-34	FULLY CIRCUMCISED
KISUMU	26	YES	NO		MARRIED	Others	Primary & below	SALARIES/WAGES	25-29
KISUMU	29	YES	YES	FULLY CIRCUMCISED	SINGLE	CHRISTIAN	Primary & below	UNEMPLOYED	25-29	FULLY CIRCUMCISED
KISUMU	29	NO	NO		MARRIED	CHRISTIAN	Secondary	UNEMPLOYED	25-29
KISUMU	38	NO	YES	UNCIRCUMCISED	MARRIED	CHRISTIAN	Primary & below	UNEMPLOYED	35-39	UNCIRCUMCISED
KISUMU	39	NO	YES	UNCIRCUMCISED	MARRIED	CHRISTIAN	Primary & below	UNEMPLOYED	35-39	UNCIRCUMCISED
KISUMU	36	NO	YES	UNCIRCUMCISED	MARRIED	CHRISTIAN	Secondary	UNEMPLOYED	35-39	UNCIRCUMCISED
KISUMU	30	NO	YES	UNCIRCUMCISED	MARRIED	CHRISTIAN	Primary & below	SALARIES/WAGES	30-34	UNCIRCUMCISED
KISUMU	33	YES	YES	FULLY CIRCUMCISED	MARRIED	CHRISTIAN	Primary & below	UNEMPLOYED	30-34	FULLY CIRCUMCISED
KISUMU	25	NO	YES	UNCIRCUMCISED	MARRIED	CHRISTIAN	Primary & below	SALARIES/WAGES	25-29	UNCIRCUMCISED
KISUMU	26	NO	YES	UNCIRCUMCISED	MARRIED	CHRISTIAN	Primary & below	UNEMPLOYED	25-29	UNCIRCUMCISED
KISUMU	26	NO	NO		SINGLE	CHRISTIAN	Secondary	SALARIES/WAGES	25-29
KISUMU	39	NO	NO		MARRIED	CHRISTIAN	Primary & below	UNEMPLOYED	35-39
KISUMU	37	YES	YES	FULLY CIRCUMCISED	MARRIED	Others	Primary & below	SALARIES/WAGES	35-39	FULLY CIRCUMCISED
KISUMU	39	NO	YES	UNCIRCUMCISED	MARRIED	CHRISTIAN	Secondary	UNEMPLOYED	35-39	UNCIRCUMCISED
KISUMU	38	YES	YES	FULLY CIRCUMCISED	MARRIED	CHRISTIAN	Primary & below	SALARIES/WAGES	35-39	FULLY CIRCUMCISED
KISUMU	26	NO	NO		MARRIED	CHRISTIAN	Primary & below	SALARIES/WAGES	25-29
KISUMU	30	YES	YES	FULLY CIRCUMCISED	MARRIED	CHRISTIAN	Primary & below	SALARIES/WAGES	30-34	FULLY CIRCUMCISED
KISUMU	36	YES	YES	FULLY CIRCUMCISED	MARRIED	CHRISTIAN	Primary & below	SALARIES/WAGES	35-39	FULLY CIRCUMCISED
KISUMU	33	NO	NO		SINGLE	CHRISTIAN	Primary & below	SALARIES/WAGES	30-34
KISUMU	33	NO	YES	UNCIRCUMCISED	SINGLE	CHRISTIAN	Primary & below	SALARIES/WAGES	30-34	UNCIRCUMCISED
KISUMU	28	NO	YES	UNCIRCUMCISED	SINGLE	CHRISTIAN	Primary & below	SALARIES/WAGES	25-29	UNCIRCUMCISED
KISUMU	34	YES	YES	FULLY CIRCUMCISED	MARRIED	CHRISTIAN	Primary & below	SALARIES/WAGES	30-34	FULLY CIRCUMCISED
KISUMU	28	NO	YES	UNCIRCUMCISED	MARRIED	CHRISTIAN	Primary & below	SALARIES/WAGES	25-29	UNCIRCUMCISED
KISUMU	27	NO	YES	UNCIRCUMCISED	MARRIED	CHRISTIAN	Post secondary	SALARIES/WAGES	25-29	UNCIRCUMCISED
KISUMU	31	NO	NO		MARRIED	CHRISTIAN	Primary & below	SALARIES/WAGES	30-34
KISUMU	26	YES	YES	FULLY CIRCUMCISED	MARRIED	CHRISTIAN	Secondary	SALARIES/WAGES	25-29	FULLY CIRCUMCISED
KISUMU	31	YES	YES	FULLY CIRCUMCISED	MARRIED	CHRISTIAN	Primary & below	UNEMPLOYED	30-34	FULLY CIRCUMCISED
KISUMU	39	NO	NO		MARRIED	CHRISTIAN	Primary & below	SALARIES/WAGES	35-39
KISUMU	29	NO	YES	UNCIRCUMCISED	MARRIED	CHRISTIAN	Secondary	SALARIES/WAGES	25-29	UNCIRCUMCISED
KISUMU	34	YES	YES	FULLY CIRCUMCISED	MARRIED	CHRISTIAN	Primary & below	SALARIES/WAGES	30-34	FULLY CIRCUMCISED
KISUMU	27	NO	YES	UNCIRCUMCISED	SINGLE	CHRISTIAN	Primary & below	UNEMPLOYED	25-29	UNCIRCUMCISED
KISUMU	30	NO	YES	UNCIRCUMCISED	MARRIED	CHRISTIAN	Primary & below	SALARIES/WAGES	30-34	UNCIRCUMCISED
KISUMU	34	YES	YES	FULLY CIRCUMCISED	MARRIED	CHRISTIAN	Primary & below	SALARIES/WAGES	30-34	FULLY CIRCUMCISED
KISUMU	39	NO	YES	UNCIRCUMCISED	DIVORCED/SEPARATED/WIDOWED	CHRISTIAN	Post secondary	UNEMPLOYED	35-39	UNCIRCUMCISED
KISUMU	33	NO	YES	UNCIRCUMCISED	SINGLE	CHRISTIAN	Secondary	UNEMPLOYED	30-34	UNCIRCUMCISED
KISUMU	35	YES	NO		MARRIED	CHRISTIAN	Primary & below	SALARIES/WAGES	35-39
KISUMU	26	NO	NO		MARRIED	CHRISTIAN	Primary & below	SALARIES/WAGES	25-29
KISUMU	26	NO	NO		MARRIED	CHRISTIAN	Post secondary	SALARIES/WAGES	25-29
KISUMU	30	NO	YES	UNCIRCUMCISED	MARRIED	CHRISTIAN	Primary & below	SALARIES/WAGES	30-34	UNCIRCUMCISED
KISUMU	35	YES	YES	FULLY CIRCUMCISED	MARRIED	CHRISTIAN	Secondary	SALARIES/WAGES	35-39	FULLY CIRCUMCISED
KISUMU	27	NO	NO		SINGLE	CHRISTIAN	Post secondary	SALARIES/WAGES	25-29
KISUMU	38	NO	YES	UNCIRCUMCISED	MARRIED	CHRISTIAN	Primary & below	SALARIES/WAGES	35-39	UNCIRCUMCISED
KISUMU	30	NO	NO		SINGLE	CHRISTIAN	Post secondary	SALARIES/WAGES	30-34
KISUMU	35	NO	YES	UNCIRCUMCISED	MARRIED	CHRISTIAN	Primary & below	UNEMPLOYED	35-39	UNCIRCUMCISED
KISUMU	25	NO	YES	UNCIRCUMCISED	MARRIED	CHRISTIAN	Primary & below	UNEMPLOYED	25-29	UNCIRCUMCISED
KISUMU	35	YES	YES	FULLY CIRCUMCISED	MARRIED	CHRISTIAN	Primary & below	SALARIES/WAGES	35-39	FULLY CIRCUMCISED
KISUMU	27	NO	YES	PARTIALLY CIRCUMCISED	MARRIED	CHRISTIAN	Secondary	SALARIES/WAGES	25-29	UNCIRCUMCISED
KISUMU	27	YES	YES	FULLY CIRCUMCISED	MARRIED	CHRISTIAN	Secondary	UNEMPLOYED	25-29	FULLY CIRCUMCISED
KISUMU	32	NO	YES	UNCIRCUMCISED	SINGLE	CHRISTIAN	Primary & below	SALARIES/WAGES	30-34	UNCIRCUMCISED
KISUMU	27	YES	YES	FULLY CIRCUMCISED	MARRIED	CHRISTIAN	Primary & below	SALARIES/WAGES	25-29	FULLY CIRCUMCISED
KISUMU	26	YES	NO		MARRIED	CHRISTIAN	Primary & below	SALARIES/WAGES	25-29
KISUMU	39	NO	YES	UNCIRCUMCISED	MARRIED	CHRISTIAN	Secondary	SALARIES/WAGES	35-39	UNCIRCUMCISED
KISUMU	30	NO	YES	UNCIRCUMCISED	MARRIED	CHRISTIAN	Primary & below	SALARIES/WAGES	30-34	UNCIRCUMCISED
KISUMU	26	NO	YES	UNCIRCUMCISED	MARRIED	CHRISTIAN	Primary & below	SALARIES/WAGES	25-29	UNCIRCUMCISED
KISUMU	26	NO	YES	PARTIALLY CIRCUMCISED	SINGLE	CHRISTIAN	Post secondary	UNEMPLOYED	25-29	UNCIRCUMCISED
KISUMU	27	NO	YES	UNCIRCUMCISED	MARRIED	CHRISTIAN	Primary & below	UNEMPLOYED	25-29	UNCIRCUMCISED
KISUMU	35	NO	YES	UNCIRCUMCISED	MARRIED	CHRISTIAN	Primary & below	SALARIES/WAGES	35-39	UNCIRCUMCISED
KISUMU	25	NO	YES	UNCIRCUMCISED	SINGLE	CHRISTIAN	Primary & below	UNEMPLOYED	25-29	UNCIRCUMCISED
KISUMU	38	NO	NO		MARRIED	CHRISTIAN	Primary & below	UNEMPLOYED	35-39
KISUMU	33	YES	YES	FULLY CIRCUMCISED	MARRIED	CHRISTIAN	Secondary	SALARIES/WAGES	30-34	FULLY CIRCUMCISED
KISUMU	31	NO	YES	UNCIRCUMCISED	MARRIED	CHRISTIAN	Primary & below	SALARIES/WAGES	30-34	UNCIRCUMCISED
KISUMU	25	NO	YES	UNCIRCUMCISED	SINGLE	CHRISTIAN	Primary & below	UNEMPLOYED	25-29	UNCIRCUMCISED
KISUMU	29	YES	YES	FULLY CIRCUMCISED	MARRIED	CHRISTIAN	Secondary	SALARIES/WAGES	25-29	FULLY CIRCUMCISED
KISUMU	27	YES	YES	FULLY CIRCUMCISED	MARRIED	CHRISTIAN	Post secondary	SALARIES/WAGES	25-29	FULLY CIRCUMCISED
KISUMU	32	NO	YES	UNCIRCUMCISED	SINGLE	CHRISTIAN	Primary & below	UNEMPLOYED	30-34	UNCIRCUMCISED
KISUMU	36	YES	NO		MARRIED	CHRISTIAN	Primary & below	SALARIES/WAGES	35-39
KISUMU	28	YES	NO		SINGLE	CHRISTIAN	Post secondary	SALARIES/WAGES	25-29
KISUMU	31	NO	NO		MARRIED	CHRISTIAN	Post secondary	SALARIES/WAGES	30-34
KISUMU	29	YES	NO		MARRIED	CHRISTIAN	Secondary	SALARIES/WAGES	25-29
KISUMU	36	YES	YES	FULLY CIRCUMCISED	MARRIED	CHRISTIAN	Secondary	SALARIES/WAGES	35-39	FULLY CIRCUMCISED
KISUMU	31	YES	YES	PARTIALLY CIRCUMCISED	MARRIED	CHRISTIAN	Primary & below	SALARIES/WAGES	30-34	UNCIRCUMCISED
KISUMU	27	NO	NO		MARRIED	CHRISTIAN	Secondary	SALARIES/WAGES	25-29
KISUMU	28	YES	YES	FULLY CIRCUMCISED	MARRIED	CHRISTIAN	Secondary	SALARIES/WAGES	25-29	FULLY CIRCUMCISED
KISUMU	34	YES	YES	FULLY CIRCUMCISED	MARRIED	CHRISTIAN	Primary & below	SALARIES/WAGES	30-34	FULLY CIRCUMCISED
KISUMU	37	NO	NO		MARRIED	CHRISTIAN	Primary & below	SALARIES/WAGES	35-39
KISUMU	35	YES	NO		MARRIED	CHRISTIAN	Secondary	SALARIES/WAGES	35-39
KISUMU	35	YES	NO		MARRIED	CHRISTIAN	Post secondary	SALARIES/WAGES	35-39
KISUMU	31	YES	YES	FULLY CIRCUMCISED	MARRIED	CHRISTIAN	Post secondary	SALARIES/WAGES	30-34	FULLY CIRCUMCISED
KISUMU	34	NO	NO		MARRIED	CHRISTIAN	Primary & below	SALARIES/WAGES	30-34
KISUMU	37	YES	YES	FULLY CIRCUMCISED	MARRIED	CHRISTIAN	Secondary	SALARIES/WAGES	35-39	FULLY CIRCUMCISED
KISUMU	26	NO	YES	UNCIRCUMCISED	MARRIED	CHRISTIAN	Primary & below	UNEMPLOYED	25-29	UNCIRCUMCISED
KISUMU	37	NO	NO		MARRIED	CHRISTIAN	Secondary	SALARIES/WAGES	35-39
KISUMU	38	NO	NO		MARRIED	CHRISTIAN	Post secondary	SALARIES/WAGES	35-39
KISUMU	32	NO	YES	UNCIRCUMCISED	MARRIED	CHRISTIAN	Primary & below	SALARIES/WAGES	30-34	UNCIRCUMCISED
KISUMU	37	NO	NO		MARRIED	CHRISTIAN	Secondary	SALARIES/WAGES	35-39
KISUMU	29	YES	YES	FULLY CIRCUMCISED	MARRIED	CHRISTIAN	Secondary	SALARIES/WAGES	25-29	FULLY CIRCUMCISED
KISUMU	32	NO	YES	UNCIRCUMCISED	MARRIED	CHRISTIAN	Primary & below	UNEMPLOYED	30-34	UNCIRCUMCISED
KISUMU	35	YES	YES	FULLY CIRCUMCISED	MARRIED	CHRISTIAN	Post secondary	SALARIES/WAGES	35-39	FULLY CIRCUMCISED
KISUMU	25	YES	YES	FULLY CIRCUMCISED	MARRIED	CHRISTIAN	Primary & below	SALARIES/WAGES	25-29	FULLY CIRCUMCISED
KISUMU	27	YES	YES	FULLY CIRCUMCISED	MARRIED	CHRISTIAN	Post secondary	SALARIES/WAGES	25-29	FULLY CIRCUMCISED
KISUMU	26	YES	NO		MARRIED	CHRISTIAN	Secondary	SALARIES/WAGES	25-29
KISUMU	37	NO	YES	UNCIRCUMCISED	MARRIED	CHRISTIAN	Secondary	SALARIES/WAGES	35-39	UNCIRCUMCISED
KISUMU	32	NO	YES	PARTIALLY CIRCUMCISED	MARRIED	CHRISTIAN	Secondary	SALARIES/WAGES	30-34	UNCIRCUMCISED
KISUMU	31	YES	YES	FULLY CIRCUMCISED	MARRIED	CHRISTIAN	Secondary	SALARIES/WAGES	30-34	FULLY CIRCUMCISED
KISUMU	25	YES	NO		SINGLE	CHRISTIAN	Post secondary	SALARIES/WAGES	25-29
KISUMU	31	YES	YES	FULLY CIRCUMCISED	MARRIED	CHRISTIAN	Primary & below	SALARIES/WAGES	30-34	FULLY CIRCUMCISED
KISUMU	33	YES	YES	FULLY CIRCUMCISED	MARRIED	CHRISTIAN	Secondary	SALARIES/WAGES	30-34	FULLY CIRCUMCISED
KISUMU	28	NO	YES	UNCIRCUMCISED	MARRIED	CHRISTIAN	Primary & below	SALARIES/WAGES	25-29	UNCIRCUMCISED
KISUMU	31	YES	NO		MARRIED	CHRISTIAN	Secondary	SALARIES/WAGES	30-34
KISUMU	25	NO	YES	UNCIRCUMCISED	MARRIED	CHRISTIAN	Secondary	SALARIES/WAGES	25-29	UNCIRCUMCISED
KISUMU	33	NO	NO		MARRIED	CHRISTIAN	Primary & below	SALARIES/WAGES	30-34
KISUMU	26	NO	NO		MARRIED	CHRISTIAN	Primary & below	SALARIES/WAGES	25-29
KISUMU	36	NO	YES	UNCIRCUMCISED	MARRIED	CHRISTIAN	Primary & below	SALARIES/WAGES	35-39	UNCIRCUMCISED
KISUMU	31	YES	NO		MARRIED	CHRISTIAN	Secondary	SALARIES/WAGES	30-34
KISUMU	31	YES	NO		SINGLE	CHRISTIAN	Post secondary	UNEMPLOYED	30-34
KISUMU	30	YES	YES	FULLY CIRCUMCISED	MARRIED	Others	Secondary	SALARIES/WAGES	30-34	FULLY CIRCUMCISED
KISUMU	35	NO	YES	UNCIRCUMCISED	MARRIED	CHRISTIAN	Secondary	SALARIES/WAGES	35-39	UNCIRCUMCISED
KISUMU	27	NO	YES	UNCIRCUMCISED	MARRIED	CHRISTIAN	Primary & below	SALARIES/WAGES	25-29	UNCIRCUMCISED
KISUMU	32	YES	YES	FULLY CIRCUMCISED	MARRIED	CHRISTIAN	Primary & below	SALARIES/WAGES	30-34	FULLY CIRCUMCISED
KISUMU	25	YES	YES	FULLY CIRCUMCISED	SINGLE	CHRISTIAN	Primary & below	UNEMPLOYED	25-29	FULLY CIRCUMCISED
KISUMU	37	NO	YES	UNCIRCUMCISED	MARRIED	CHRISTIAN	Secondary	UNEMPLOYED	35-39	UNCIRCUMCISED
KISUMU	33	NO	YES	UNCIRCUMCISED	MARRIED	CHRISTIAN	Primary & below	UNEMPLOYED	30-34	UNCIRCUMCISED
KISUMU	30	NO	NO		MARRIED	CHRISTIAN	Primary & below	UNEMPLOYED	30-34
KISUMU	30	NO	NO		MARRIED	CHRISTIAN	Primary & below	SALARIES/WAGES	30-34
KISUMU	37	NO	YES	UNCIRCUMCISED	MARRIED	CHRISTIAN	Primary & below	SALARIES/WAGES	35-39	UNCIRCUMCISED
KISUMU	38	YES	NO		MARRIED	CHRISTIAN	Post secondary	SALARIES/WAGES	35-39
KISUMU	35	YES	YES	FULLY CIRCUMCISED	MARRIED	CHRISTIAN	Post secondary	SALARIES/WAGES	35-39	FULLY CIRCUMCISED
KISUMU	32	NO	NO		MARRIED	CHRISTIAN	Primary & below	SALARIES/WAGES	30-34
KISUMU	34	YES	YES	FULLY CIRCUMCISED	MARRIED	CHRISTIAN	Primary & below	UNEMPLOYED	30-34	FULLY CIRCUMCISED
KISUMU	37	NO	YES	PARTIALLY CIRCUMCISED	MARRIED	CHRISTIAN	Post secondary	SALARIES/WAGES	35-39	UNCIRCUMCISED
KISUMU	27	NO	YES	UNCIRCUMCISED	MARRIED	CHRISTIAN	Primary & below	UNEMPLOYED	25-29	UNCIRCUMCISED
KISUMU	26	YES	YES	FULLY CIRCUMCISED	SINGLE	CHRISTIAN	Post secondary	UNEMPLOYED	25-29	FULLY CIRCUMCISED
KISUMU	27	NO	YES	UNCIRCUMCISED	MARRIED	CHRISTIAN	Primary & below	UNEMPLOYED	25-29	UNCIRCUMCISED
KISUMU	38	NO	YES	UNCIRCUMCISED	MARRIED	CHRISTIAN	Secondary	UNEMPLOYED	35-39	UNCIRCUMCISED
KISUMU	27	YES	YES	FULLY CIRCUMCISED	SINGLE	CHRISTIAN	Primary & below	SALARIES/WAGES	25-29	FULLY CIRCUMCISED
KISUMU	29	NO	YES	UNCIRCUMCISED	MARRIED	CHRISTIAN	Post secondary	UNEMPLOYED	25-29	UNCIRCUMCISED
KISUMU	30	NO	NO		MARRIED	CHRISTIAN	Post secondary	SALARIES/WAGES	30-34
KISUMU	31	NO	YES	UNCIRCUMCISED	MARRIED	CHRISTIAN	Primary & below	UNEMPLOYED	30-34	UNCIRCUMCISED
KISUMU	25	YES	YES	FULLY CIRCUMCISED	SINGLE	CHRISTIAN	Post secondary	SALARIES/WAGES	25-29	FULLY CIRCUMCISED
KISUMU	33	YES	NO		SINGLE	CHRISTIAN	Post secondary	SALARIES/WAGES	30-34
KISUMU	37	YES	YES	FULLY CIRCUMCISED	MARRIED	CHRISTIAN	Primary & below	UNEMPLOYED	35-39	FULLY CIRCUMCISED
KISUMU	30	NO	NO		SINGLE	CHRISTIAN	Primary & below	SALARIES/WAGES	30-34
KISUMU	37	NO	YES	UNCIRCUMCISED	MARRIED	CHRISTIAN	Secondary	UNEMPLOYED	35-39	UNCIRCUMCISED
KISUMU	28	YES	YES	FULLY CIRCUMCISED	MARRIED	CHRISTIAN	Secondary	UNEMPLOYED	25-29	FULLY CIRCUMCISED
KISUMU	29	NO	NO		MARRIED	CHRISTIAN	Primary & below	UNEMPLOYED	25-29
KISUMU	29	NO	YES	UNCIRCUMCISED	MARRIED	CHRISTIAN	Primary & below	SALARIES/WAGES	25-29	UNCIRCUMCISED
KISUMU	31	NO	YES	UNCIRCUMCISED	MARRIED	CHRISTIAN	Primary & below	UNEMPLOYED	30-34	UNCIRCUMCISED
KISUMU	33	YES	YES	FULLY CIRCUMCISED	MARRIED	CHRISTIAN	Post secondary	SALARIES/WAGES	30-34	FULLY CIRCUMCISED
KISUMU	33	YES	YES	FULLY CIRCUMCISED	MARRIED	CHRISTIAN	Secondary	SALARIES/WAGES	30-34	FULLY CIRCUMCISED
KISUMU	30	YES	YES	FULLY CIRCUMCISED	MARRIED	CHRISTIAN	Secondary	SALARIES/WAGES	30-34	FULLY CIRCUMCISED
KISUMU	36	YES	YES	FULLY CIRCUMCISED	MARRIED	CHRISTIAN	Primary & below	SALARIES/WAGES	35-39	FULLY CIRCUMCISED
KISUMU	32	YES	YES	FULLY CIRCUMCISED	MARRIED	CHRISTIAN	Secondary	SALARIES/WAGES	30-34	FULLY CIRCUMCISED
KISUMU	26	NO	NO		MARRIED	CHRISTIAN	Primary & below	SALARIES/WAGES	25-29
KISUMU	26	YES	YES	FULLY CIRCUMCISED	SINGLE	CHRISTIAN	Post secondary	UNEMPLOYED	25-29	FULLY CIRCUMCISED
KISUMU	31	YES	NO		MARRIED	CHRISTIAN	Secondary	SALARIES/WAGES	30-34
KISUMU	32	YES	NO		MARRIED	CHRISTIAN	Primary & below	UNEMPLOYED	30-34
KISUMU	34	NO	YES	PARTIALLY CIRCUMCISED	MARRIED	CHRISTIAN	Post secondary	SALARIES/WAGES	30-34	UNCIRCUMCISED
KISUMU	30	NO	NO		MARRIED	CHRISTIAN	Primary & below	SALARIES/WAGES	30-34
KISUMU	36	NO	YES	UNCIRCUMCISED	SINGLE	Others	Post secondary	UNEMPLOYED	35-39	UNCIRCUMCISED
KISUMU	34	YES	YES	FULLY CIRCUMCISED	MARRIED	CHRISTIAN	Secondary	SALARIES/WAGES	30-34	FULLY CIRCUMCISED
KISUMU	33	YES	YES	FULLY CIRCUMCISED	DIVORCED/SEPARATED/WIDOWED	CHRISTIAN	Secondary	UNEMPLOYED	30-34	FULLY CIRCUMCISED
KISUMU	28	YES	NO		SINGLE	Others	Secondary	SALARIES/WAGES	25-29
KISUMU	32	YES	YES	FULLY CIRCUMCISED	MARRIED	CHRISTIAN	Post secondary	SALARIES/WAGES	30-34	FULLY CIRCUMCISED
KISUMU	31	YES	NO		MARRIED	CHRISTIAN	Secondary	UNEMPLOYED	30-34
KISUMU	32	NO	YES	UNCIRCUMCISED	MARRIED	CHRISTIAN	Primary & below	SALARIES/WAGES	30-34	UNCIRCUMCISED
KISUMU	27	NO	NO		SINGLE	CHRISTIAN	Secondary	SALARIES/WAGES	25-29
KISUMU	26	NO	NO		MARRIED	CHRISTIAN	Secondary	SALARIES/WAGES	25-29
KISUMU	33	NO	YES	UNCIRCUMCISED	MARRIED	CHRISTIAN	Primary & below	SALARIES/WAGES	30-34	UNCIRCUMCISED
KISUMU	28	NO	YES	UNCIRCUMCISED	MARRIED	CHRISTIAN	Primary & below	UNEMPLOYED	25-29	UNCIRCUMCISED
KISUMU	25	NO	NO		SINGLE	CHRISTIAN	Secondary	SALARIES/WAGES	25-29
KISUMU	35	YES	NO		MARRIED	CHRISTIAN	Secondary	SALARIES/WAGES	35-39
KISUMU	26	YES	YES	FULLY CIRCUMCISED	MARRIED	CHRISTIAN	Primary & below	SALARIES/WAGES	25-29	FULLY CIRCUMCISED
KISUMU	39	YES	YES	FULLY CIRCUMCISED	MARRIED	CHRISTIAN	Secondary	UNEMPLOYED	35-39	FULLY CIRCUMCISED
KISUMU	31	YES	NO		MARRIED	CHRISTIAN	Primary & below	SALARIES/WAGES	30-34
KISUMU	38	NO	YES	UNCIRCUMCISED	MARRIED	CHRISTIAN	Primary & below	SALARIES/WAGES	35-39	UNCIRCUMCISED
KISUMU	28	YES	YES	FULLY CIRCUMCISED	MARRIED	CHRISTIAN	Secondary	SALARIES/WAGES	25-29	FULLY CIRCUMCISED
KISUMU	37	YES	YES	FULLY CIRCUMCISED	MARRIED	CHRISTIAN	Primary & below	SALARIES/WAGES	35-39	FULLY CIRCUMCISED
KISUMU	34	YES	YES	FULLY CIRCUMCISED	MARRIED	CHRISTIAN	Secondary	SALARIES/WAGES	30-34	FULLY CIRCUMCISED
KISUMU	31	YES	NO		SINGLE	CHRISTIAN	Secondary	SALARIES/WAGES	30-34
KISUMU	31	YES	NO		MARRIED	CHRISTIAN	Primary & below	SALARIES/WAGES	30-34
KISUMU	34	YES	YES	FULLY CIRCUMCISED	MARRIED	CHRISTIAN	Post secondary	SALARIES/WAGES	30-34	FULLY CIRCUMCISED
KISUMU	26	YES	NO		SINGLE	CHRISTIAN	Secondary	SALARIES/WAGES	25-29
KISUMU	36	NO	YES	UNCIRCUMCISED	MARRIED	CHRISTIAN	Secondary	UNEMPLOYED	35-39	UNCIRCUMCISED
KISUMU	28	NO	YES	UNCIRCUMCISED	SINGLE	CHRISTIAN	Primary & below	SALARIES/WAGES	25-29	UNCIRCUMCISED
KISUMU	38	YES	YES	FULLY CIRCUMCISED	MARRIED	CHRISTIAN	Primary & below	UNEMPLOYED	35-39	FULLY CIRCUMCISED
KISUMU	32	NO	NO		MARRIED	CHRISTIAN	Post secondary	SALARIES/WAGES	30-34
KISUMU	28	NO	YES	UNCIRCUMCISED	SINGLE	CHRISTIAN	Primary & below	UNEMPLOYED	25-29	UNCIRCUMCISED
KISUMU	30	YES	YES	FULLY CIRCUMCISED	SINGLE	CHRISTIAN	Secondary	UNEMPLOYED	30-34	FULLY CIRCUMCISED
KISUMU	30	NO	NO		MARRIED	CHRISTIAN	Primary & below	SALARIES/WAGES	30-34
KISUMU	34	YES	YES	FULLY CIRCUMCISED	MARRIED	CHRISTIAN	Primary & below	SALARIES/WAGES	30-34	FULLY CIRCUMCISED
KISUMU	30	NO	YES	UNCIRCUMCISED	MARRIED	CHRISTIAN	Primary & below	SALARIES/WAGES	30-34	UNCIRCUMCISED
KISUMU	28	YES	YES	FULLY CIRCUMCISED	MARRIED	CHRISTIAN	Primary & below	SALARIES/WAGES	25-29	FULLY CIRCUMCISED
KISUMU	35	NO	YES	PARTIALLY CIRCUMCISED	MARRIED	CHRISTIAN	Primary & below	SALARIES/WAGES	35-39	UNCIRCUMCISED
KISUMU	26	NO	YES	UNCIRCUMCISED	SINGLE	CHRISTIAN	Primary & below	SALARIES/WAGES	25-29	UNCIRCUMCISED
KISUMU	25	YES	YES	FULLY CIRCUMCISED	SINGLE	CHRISTIAN	Secondary	SALARIES/WAGES	25-29	FULLY CIRCUMCISED
KISUMU	32	YES	NO		MARRIED	CHRISTIAN	Secondary	SALARIES/WAGES	30-34
KISUMU	25	NO	YES	UNCIRCUMCISED	MARRIED	CHRISTIAN	Secondary	SALARIES/WAGES	25-29	UNCIRCUMCISED
KISUMU	31	NO	YES	UNCIRCUMCISED	MARRIED	CHRISTIAN	Primary & below	SALARIES/WAGES	30-34	UNCIRCUMCISED
KISUMU	34	YES	YES	FULLY CIRCUMCISED	MARRIED	CHRISTIAN	Primary & below	SALARIES/WAGES	30-34	FULLY CIRCUMCISED
KISUMU	26	YES	YES	FULLY CIRCUMCISED	MARRIED	CHRISTIAN	Primary & below	SALARIES/WAGES	25-29	FULLY CIRCUMCISED
KISUMU	26	NO	YES	UNCIRCUMCISED	MARRIED	CHRISTIAN	Primary & below	SALARIES/WAGES	25-29	UNCIRCUMCISED
KISUMU	39	NO	YES	UNCIRCUMCISED	MARRIED	CHRISTIAN	Primary & below	SALARIES/WAGES	35-39	UNCIRCUMCISED
KISUMU	29	NO	YES	UNCIRCUMCISED	MARRIED	CHRISTIAN	Post secondary	SALARIES/WAGES	25-29	UNCIRCUMCISED
KISUMU	29	NO	YES	UNCIRCUMCISED	MARRIED	CHRISTIAN	Primary & below	SALARIES/WAGES	25-29	UNCIRCUMCISED
KISUMU	36	YES	YES	FULLY CIRCUMCISED	MARRIED	CHRISTIAN	Secondary	SALARIES/WAGES	35-39	FULLY CIRCUMCISED
KISUMU	27	NO	NO		MARRIED	CHRISTIAN	Primary & below	SALARIES/WAGES	25-29
KISUMU	25	YES	YES	FULLY CIRCUMCISED	SINGLE	CHRISTIAN	Post secondary	SALARIES/WAGES	25-29	FULLY CIRCUMCISED
KISUMU	38	YES	YES	PARTIALLY CIRCUMCISED	MARRIED	CHRISTIAN	Post secondary	SALARIES/WAGES	35-39	UNCIRCUMCISED
KISUMU	36	YES	YES	FULLY CIRCUMCISED	MARRIED	CHRISTIAN	Secondary	SALARIES/WAGES	35-39	FULLY CIRCUMCISED
KISUMU	36	NO	NO		MARRIED	CHRISTIAN	Primary & below	SALARIES/WAGES	35-39
KISUMU	28	YES	YES	FULLY CIRCUMCISED	MARRIED	CHRISTIAN	Post secondary	SALARIES/WAGES	25-29	FULLY CIRCUMCISED
KISUMU	30	YES	YES	FULLY CIRCUMCISED	MARRIED	CHRISTIAN	Primary & below	SALARIES/WAGES	30-34	FULLY CIRCUMCISED
KISUMU	35	YES	NO		MARRIED	CHRISTIAN	Primary & below	UNEMPLOYED	35-39
KISUMU	29	YES	YES	FULLY CIRCUMCISED	MARRIED	CHRISTIAN	Primary & below	UNEMPLOYED	25-29	FULLY CIRCUMCISED
KISUMU	27	NO	NO		MARRIED	CHRISTIAN	Primary & below	SALARIES/WAGES	25-29
KISUMU	33	YES	YES	FULLY CIRCUMCISED	MARRIED	CHRISTIAN	Primary & below	SALARIES/WAGES	30-34	FULLY CIRCUMCISED
KISUMU	38	NO	YES	UNCIRCUMCISED	MARRIED	CHRISTIAN	Secondary	UNEMPLOYED	35-39	UNCIRCUMCISED
KISUMU	35	NO	NO		MARRIED	CHRISTIAN	Primary & below	SALARIES/WAGES	35-39
KISUMU	32	YES	YES	FULLY CIRCUMCISED	MARRIED	CHRISTIAN	Primary & below	SALARIES/WAGES	30-34	FULLY CIRCUMCISED
KISUMU	39	YES	YES	FULLY CIRCUMCISED	MARRIED	CHRISTIAN	Secondary	UNEMPLOYED	35-39	FULLY CIRCUMCISED
KISUMU	33	NO	YES	UNCIRCUMCISED	MARRIED	CHRISTIAN	Secondary	UNEMPLOYED	30-34	UNCIRCUMCISED
KISUMU	38	NO	YES	UNCIRCUMCISED	MARRIED	CHRISTIAN	Primary & below	UNEMPLOYED	35-39	UNCIRCUMCISED
KISUMU	26	NO	YES	UNCIRCUMCISED	MARRIED	CHRISTIAN	Primary & below	UNEMPLOYED	25-29	UNCIRCUMCISED
KISUMU	35	NO	YES	UNCIRCUMCISED	MARRIED	CHRISTIAN	Primary & below	SALARIES/WAGES	35-39	UNCIRCUMCISED
KISUMU	28	YES	YES	FULLY CIRCUMCISED	MARRIED	CHRISTIAN	Primary & below	UNEMPLOYED	25-29	FULLY CIRCUMCISED
KISUMU	31	YES	YES	FULLY CIRCUMCISED	MARRIED	CHRISTIAN	Secondary	SALARIES/WAGES	30-34	FULLY CIRCUMCISED
KISUMU	30	YES	NO		MARRIED	CHRISTIAN	Secondary	SALARIES/WAGES	30-34
KISUMU	28	YES	YES	FULLY CIRCUMCISED	SINGLE	CHRISTIAN	Secondary	UNEMPLOYED	25-29	FULLY CIRCUMCISED
KISUMU	30	NO	NO		MARRIED	CHRISTIAN	Secondary	SALARIES/WAGES	30-34
KISUMU	25	YES	NO		MARRIED	CHRISTIAN	Secondary	SALARIES/WAGES	25-29
KISUMU	33	YES	NO		DIVORCED/SEPARATED/WIDOWED	CHRISTIAN	Secondary	SALARIES/WAGES	30-34
KISUMU	38	NO	YES	UNCIRCUMCISED	MARRIED	CHRISTIAN	Primary & below	UNEMPLOYED	35-39	UNCIRCUMCISED
KISUMU	28	NO	YES	UNCIRCUMCISED	MARRIED	CHRISTIAN	Primary & below	UNEMPLOYED	25-29	UNCIRCUMCISED
KISUMU	30	YES	YES	FULLY CIRCUMCISED	MARRIED	CHRISTIAN	Primary & below	UNEMPLOYED	30-34	FULLY CIRCUMCISED
KISUMU	25	YES	YES	FULLY CIRCUMCISED	MARRIED	CHRISTIAN	Primary & below	UNEMPLOYED	25-29	FULLY CIRCUMCISED
KISUMU	29	YES	NO		MARRIED	CHRISTIAN	Primary & below	SALARIES/WAGES	25-29
KISUMU	38	YES	YES	FULLY CIRCUMCISED	MARRIED	CHRISTIAN	Primary & below	SALARIES/WAGES	35-39	FULLY CIRCUMCISED
KISUMU	34	NO	YES	UNCIRCUMCISED	MARRIED	CHRISTIAN	Primary & below	SALARIES/WAGES	30-34	UNCIRCUMCISED
KISUMU	33	YES	YES	FULLY CIRCUMCISED	MARRIED	CHRISTIAN	Post secondary	SALARIES/WAGES	30-34	FULLY CIRCUMCISED
KISUMU	30	NO	NO		MARRIED	CHRISTIAN	Primary & below	SALARIES/WAGES	30-34
KISUMU	29	YES	YES	FULLY CIRCUMCISED	MARRIED	CHRISTIAN	Primary & below	SALARIES/WAGES	25-29	FULLY CIRCUMCISED
KISUMU	28	YES	YES	FULLY CIRCUMCISED	MARRIED	CHRISTIAN	Secondary	SALARIES/WAGES	25-29	FULLY CIRCUMCISED
KISUMU	27	NO	NO		MARRIED	CHRISTIAN	Primary & below	SALARIES/WAGES	25-29
KISUMU	33	YES	YES	FULLY CIRCUMCISED	MARRIED	CHRISTIAN	Primary & below	SALARIES/WAGES	30-34	FULLY CIRCUMCISED
KISUMU	25	YES	NO		SINGLE	CHRISTIAN	Primary & below	SALARIES/WAGES	25-29
KISUMU	27	YES	YES	FULLY CIRCUMCISED	MARRIED	CHRISTIAN	Post secondary	SALARIES/WAGES	25-29	FULLY CIRCUMCISED
KISUMU	31	NO	YES	UNCIRCUMCISED	MARRIED	CHRISTIAN	Primary & below	SALARIES/WAGES	30-34	UNCIRCUMCISED
KISUMU	27	YES	YES	FULLY CIRCUMCISED	MARRIED	CHRISTIAN	Primary & below	SALARIES/WAGES	25-29	FULLY CIRCUMCISED
KISUMU	37	YES	YES	FULLY CIRCUMCISED	MARRIED	CHRISTIAN	Post secondary	SALARIES/WAGES	35-39	FULLY CIRCUMCISED
KISUMU	38	NO	YES	UNCIRCUMCISED	MARRIED	CHRISTIAN	Primary & below	SALARIES/WAGES	35-39	UNCIRCUMCISED
KISUMU	30	YES	YES	FULLY CIRCUMCISED	MARRIED	CHRISTIAN	Primary & below	UNEMPLOYED	30-34	FULLY CIRCUMCISED
KISUMU	38	YES	YES	FULLY CIRCUMCISED	MARRIED	CHRISTIAN	Post secondary	UNEMPLOYED	35-39	FULLY CIRCUMCISED
KISUMU	30	YES	YES	FULLY CIRCUMCISED	MARRIED	CHRISTIAN	Primary & below	UNEMPLOYED	30-34	FULLY CIRCUMCISED
KISUMU	27	NO	NO		MARRIED	CHRISTIAN	Primary & below	SALARIES/WAGES	25-29
KISUMU	36	YES	NO		MARRIED	CHRISTIAN	Primary & below	UNEMPLOYED	35-39
KISUMU	25	YES	YES	FULLY CIRCUMCISED	MARRIED	CHRISTIAN	Primary & below	SALARIES/WAGES	25-29	FULLY CIRCUMCISED
KISUMU	33	NO	YES	UNCIRCUMCISED	MARRIED	CHRISTIAN	Primary & below	SALARIES/WAGES	30-34	UNCIRCUMCISED
KISUMU	35	YES	YES	FULLY CIRCUMCISED	MARRIED	CHRISTIAN	Primary & below	UNEMPLOYED	35-39	FULLY CIRCUMCISED
KISUMU	28	NO	YES	UNCIRCUMCISED	MARRIED	CHRISTIAN	Primary & below	SALARIES/WAGES	25-29	UNCIRCUMCISED
KISUMU	35	NO	YES	UNCIRCUMCISED	MARRIED	CHRISTIAN	Secondary	UNEMPLOYED	35-39	UNCIRCUMCISED
KISUMU	27	NO	YES	UNCIRCUMCISED	MARRIED	CHRISTIAN	Primary & below	SALARIES/WAGES	25-29	UNCIRCUMCISED
KISUMU	39	YES	YES	FULLY CIRCUMCISED	MARRIED	CHRISTIAN	Primary & below	SALARIES/WAGES	35-39	FULLY CIRCUMCISED
KISUMU	28	NO	NO		MARRIED	CHRISTIAN	Primary & below	UNEMPLOYED	25-29
KISUMU	29	YES	YES	FULLY CIRCUMCISED	MARRIED	CHRISTIAN	Primary & below	SALARIES/WAGES	25-29	FULLY CIRCUMCISED
KISUMU	25	NO	NO		MARRIED	CHRISTIAN	Primary & below	UNEMPLOYED	25-29
KISUMU	39	YES	YES	FULLY CIRCUMCISED	MARRIED	CHRISTIAN	Primary & below	UNEMPLOYED	35-39	FULLY CIRCUMCISED
KISUMU	37	NO	NO		MARRIED	CHRISTIAN	Primary & below	UNEMPLOYED	35-39
KISUMU	32	NO	YES	FULLY CIRCUMCISED	MARRIED	CHRISTIAN	Primary & below	UNEMPLOYED	30-34	FULLY CIRCUMCISED
KISUMU	30	YES	YES	FULLY CIRCUMCISED	MARRIED	CHRISTIAN	Secondary	UNEMPLOYED	30-34	FULLY CIRCUMCISED
KISUMU	38	NO	NO		MARRIED	CHRISTIAN	Primary & below	UNEMPLOYED	35-39
KISUMU	36	NO	YES	UNCIRCUMCISED	MARRIED	CHRISTIAN	Secondary	SALARIES/WAGES	35-39	UNCIRCUMCISED
KISUMU	39	NO	YES	UNCIRCUMCISED	MARRIED	CHRISTIAN	Primary & below	UNEMPLOYED	35-39	UNCIRCUMCISED
KISUMU	32	YES	YES	FULLY CIRCUMCISED	DIVORCED/SEPARATED/WIDOWED	CHRISTIAN	Secondary	UNEMPLOYED	30-34	FULLY CIRCUMCISED
KISUMU	29	YES	YES	FULLY CIRCUMCISED	MARRIED	CHRISTIAN	Primary & below	UNEMPLOYED	25-29	FULLY CIRCUMCISED
KISUMU	25	YES	YES	FULLY CIRCUMCISED	MARRIED	CHRISTIAN	Primary & below	SALARIES/WAGES	25-29	FULLY CIRCUMCISED
KISUMU	29	NO	YES	UNCIRCUMCISED	MARRIED	CHRISTIAN	Primary & below	SALARIES/WAGES	25-29	UNCIRCUMCISED
KISUMU	38	NO	YES	UNCIRCUMCISED	DIVORCED/SEPARATED/WIDOWED	CHRISTIAN	Primary & below	SALARIES/WAGES	35-39	UNCIRCUMCISED
KISUMU	32	NO	NO		SINGLE	CHRISTIAN	Secondary	SALARIES/WAGES	30-34
KISUMU	26	NO	YES	PARTIALLY CIRCUMCISED	MARRIED	CHRISTIAN	Primary & below	UNEMPLOYED	25-29	UNCIRCUMCISED
KISUMU	26	YES	NO		SINGLE	CHRISTIAN	Post secondary	UNEMPLOYED	25-29
KISUMU	26	NO	YES	UNCIRCUMCISED	MARRIED	CHRISTIAN	Primary & below	UNEMPLOYED	25-29	UNCIRCUMCISED
KISUMU	31	NO	YES	UNCIRCUMCISED	MARRIED	CHRISTIAN	Primary & below	SALARIES/WAGES	30-34	UNCIRCUMCISED
KISUMU	26	NO	YES	UNCIRCUMCISED	MARRIED	CHRISTIAN	Primary & below	SALARIES/WAGES	25-29	UNCIRCUMCISED
KISUMU	28	NO	YES	UNCIRCUMCISED	MARRIED	CHRISTIAN	Secondary	UNEMPLOYED	25-29	UNCIRCUMCISED
KISUMU	26	NO	YES	UNCIRCUMCISED	MARRIED	CHRISTIAN	Primary & below	UNEMPLOYED	25-29	UNCIRCUMCISED
KISUMU	27	NO	NO		MARRIED	CHRISTIAN	Primary & below	SALARIES/WAGES	25-29
KISUMU	35	NO	NO		MARRIED	CHRISTIAN	Secondary	SALARIES/WAGES	35-39
KISUMU	26	NO	NO		MARRIED	CHRISTIAN	Secondary	SALARIES/WAGES	25-29
KISUMU	25	YES	YES	FULLY CIRCUMCISED	MARRIED	CHRISTIAN	Primary & below	SALARIES/WAGES	25-29	FULLY CIRCUMCISED
KISUMU	36	NO	YES	UNCIRCUMCISED	MARRIED	CHRISTIAN	Primary & below	UNEMPLOYED	35-39	UNCIRCUMCISED
KISUMU	25	YES	NO		SINGLE	CHRISTIAN	Secondary	UNEMPLOYED	25-29
KISUMU	31	YES	NO		MARRIED	CHRISTIAN	Post secondary	SALARIES/WAGES	30-34
KISUMU	30	NO	YES	PARTIALLY CIRCUMCISED	MARRIED	CHRISTIAN	Primary & below	SALARIES/WAGES	30-34	UNCIRCUMCISED
KISUMU	37	NO	NO		MARRIED	CHRISTIAN	Secondary	SALARIES/WAGES	35-39
KISUMU	27	NO	NO		SINGLE	CHRISTIAN	Primary & below	SALARIES/WAGES	25-29
KISUMU	34	NO	YES	UNCIRCUMCISED	MARRIED	CHRISTIAN	Post secondary	UNEMPLOYED	30-34	UNCIRCUMCISED
KISUMU	27	NO	YES	UNCIRCUMCISED	MARRIED	CHRISTIAN	Primary & below	UNEMPLOYED	25-29	UNCIRCUMCISED
KISUMU	26	NO	NO		MARRIED	CHRISTIAN	Post secondary	SALARIES/WAGES	25-29
KISUMU	35	NO	NO		MARRIED	CHRISTIAN	Primary & below	SALARIES/WAGES	35-39
KISUMU	25	NO	NO		MARRIED	CHRISTIAN	Secondary	SALARIES/WAGES	25-29
KISUMU	34	NO	YES	UNCIRCUMCISED	MARRIED	CHRISTIAN	Primary & below	SALARIES/WAGES	30-34	UNCIRCUMCISED
KISUMU	30	NO	YES	UNCIRCUMCISED	MARRIED	CHRISTIAN	Primary & below	UNEMPLOYED	30-34	UNCIRCUMCISED
KISUMU	37	YES	YES	FULLY CIRCUMCISED	MARRIED	CHRISTIAN	Secondary	SALARIES/WAGES	35-39	FULLY CIRCUMCISED
KISUMU	27	YES	NO		MARRIED	CHRISTIAN	Primary & below	SALARIES/WAGES	25-29
KISUMU	32	NO	YES	UNCIRCUMCISED	MARRIED	CHRISTIAN	Post secondary	UNEMPLOYED	30-34	UNCIRCUMCISED
KISUMU	28	NO	YES	UNCIRCUMCISED	MARRIED	CHRISTIAN	Secondary	SALARIES/WAGES	25-29	UNCIRCUMCISED
KISUMU	31	NO	YES	UNCIRCUMCISED	MARRIED	CHRISTIAN	Primary & below	SALARIES/WAGES	30-34	UNCIRCUMCISED
KISUMU	39	NO	YES	UNCIRCUMCISED	MARRIED	CHRISTIAN	Primary & below	UNEMPLOYED	35-39	UNCIRCUMCISED
KISUMU	26	NO	NO		SINGLE	CHRISTIAN	Primary & below	SALARIES/WAGES	25-29
KISUMU	26	YES	YES	FULLY CIRCUMCISED	SINGLE	CHRISTIAN	Post secondary	SALARIES/WAGES	25-29	FULLY CIRCUMCISED
KISUMU	27	NO	NO		MARRIED	CHRISTIAN	Secondary	SALARIES/WAGES	25-29
KISUMU	32	YES	YES	FULLY CIRCUMCISED	MARRIED	CHRISTIAN	Primary & below	UNEMPLOYED	30-34	FULLY CIRCUMCISED
KISUMU	36	YES	NO		MARRIED	CHRISTIAN	Primary & below	SALARIES/WAGES	35-39
KISUMU	28	NO	NO		MARRIED	CHRISTIAN	Primary & below	UNEMPLOYED	25-29
KISUMU	35	NO	YES	UNCIRCUMCISED	DIVORCED/SEPARATED/WIDOWED	CHRISTIAN	Primary & below	UNEMPLOYED	35-39	UNCIRCUMCISED
KISUMU	27	YES	YES	FULLY CIRCUMCISED	MARRIED	CHRISTIAN	Primary & below	UNEMPLOYED	25-29	FULLY CIRCUMCISED
KISUMU	39	NO	NO		MARRIED	CHRISTIAN	Primary & below	SALARIES/WAGES	35-39
KISUMU	34	YES	YES	FULLY CIRCUMCISED	SINGLE	CHRISTIAN	Secondary	SALARIES/WAGES	30-34	FULLY CIRCUMCISED
KISUMU	32	NO	YES	UNCIRCUMCISED	MARRIED	CHRISTIAN	Primary & below	SALARIES/WAGES	30-34	UNCIRCUMCISED
KISUMU	30	NO	YES	UNCIRCUMCISED	MARRIED	CHRISTIAN	Primary & below	SALARIES/WAGES	30-34	UNCIRCUMCISED
KISUMU	39	NO	YES	UNCIRCUMCISED	MARRIED	CHRISTIAN	Post secondary	UNEMPLOYED	35-39	UNCIRCUMCISED
KISUMU	30	NO	YES	UNCIRCUMCISED	MARRIED	CHRISTIAN	Primary & below	SALARIES/WAGES	30-34	UNCIRCUMCISED
KISUMU	35	NO	YES	UNCIRCUMCISED	MARRIED	CHRISTIAN	Primary & below	UNEMPLOYED	35-39	UNCIRCUMCISED
KISUMU	32	YES	YES	FULLY CIRCUMCISED	MARRIED	CHRISTIAN	Secondary	SALARIES/WAGES	30-34	FULLY CIRCUMCISED
KISUMU	28	YES	YES	FULLY CIRCUMCISED	MARRIED	CHRISTIAN	Secondary	UNEMPLOYED	25-29	FULLY CIRCUMCISED
KISUMU	29	YES	NO		MARRIED	CHRISTIAN	Secondary	SALARIES/WAGES	25-29
KISUMU	34	NO	NO		MARRIED	CHRISTIAN	Primary & below	SALARIES/WAGES	30-34
KISUMU	29	NO	NO		SINGLE	CHRISTIAN	Secondary	SALARIES/WAGES	25-29
KISUMU	32	YES	YES	FULLY CIRCUMCISED	MARRIED	CHRISTIAN	Primary & below	SALARIES/WAGES	30-34	FULLY CIRCUMCISED
KISUMU	38	YES	YES	FULLY CIRCUMCISED	MARRIED	CHRISTIAN	Secondary	SALARIES/WAGES	35-39	FULLY CIRCUMCISED
KISUMU	31	YES	YES	FULLY CIRCUMCISED	MARRIED	CHRISTIAN	Secondary	SALARIES/WAGES	30-34	FULLY CIRCUMCISED
KISUMU	39	YES	YES	PARTIALLY CIRCUMCISED	MARRIED	CHRISTIAN	Primary & below	UNEMPLOYED	35-39	UNCIRCUMCISED
KISUMU	31	YES	YES	FULLY CIRCUMCISED	MARRIED	CHRISTIAN	Secondary	SALARIES/WAGES	30-34	FULLY CIRCUMCISED
KISUMU	34	YES	YES	FULLY CIRCUMCISED	MARRIED	CHRISTIAN	Primary & below	UNEMPLOYED	30-34	FULLY CIRCUMCISED
KISUMU	26	YES	YES	FULLY CIRCUMCISED	MARRIED	CHRISTIAN	Primary & below	SALARIES/WAGES	25-29	FULLY CIRCUMCISED
KISUMU	32	YES	YES	FULLY CIRCUMCISED	MARRIED	CHRISTIAN	Primary & below	SALARIES/WAGES	30-34	FULLY CIRCUMCISED
KISUMU	39	NO	NO		MARRIED	CHRISTIAN	Post secondary	UNEMPLOYED	35-39
KISUMU	36	NO	NO		MARRIED	CHRISTIAN	Secondary	SALARIES/WAGES	35-39
KISUMU	28	YES	NO		MARRIED	CHRISTIAN	Primary & below	SALARIES/WAGES	25-29
KISUMU	28	YES	YES	FULLY CIRCUMCISED	MARRIED	CHRISTIAN	Primary & below	SALARIES/WAGES	25-29	FULLY CIRCUMCISED
KISUMU	36	YES	YES	FULLY CIRCUMCISED	MARRIED	CHRISTIAN	Secondary	SALARIES/WAGES	35-39	FULLY CIRCUMCISED
KISUMU	30	YES	YES	FULLY CIRCUMCISED	MARRIED	CHRISTIAN	Secondary	SALARIES/WAGES	30-34	FULLY CIRCUMCISED
KISUMU	29	NO	NO		MARRIED	Others	Primary & below	UNEMPLOYED	25-29
KISUMU	26	YES	YES	FULLY CIRCUMCISED	MARRIED	CHRISTIAN	Primary & below	UNEMPLOYED	25-29	FULLY CIRCUMCISED
KISUMU	33	NO	YES	FULLY CIRCUMCISED	MARRIED	CHRISTIAN	Primary & below	SALARIES/WAGES	30-34	FULLY CIRCUMCISED
KISUMU	38	NO	NO		MARRIED	CHRISTIAN	Primary & below	UNEMPLOYED	35-39
KISUMU	29	NO	NO		MARRIED	CHRISTIAN	Post secondary	SALARIES/WAGES	25-29
KISUMU	31	YES	YES	FULLY CIRCUMCISED	MARRIED	CHRISTIAN	Secondary	UNEMPLOYED	30-34	FULLY CIRCUMCISED
KISUMU	26	NO	YES	UNCIRCUMCISED	MARRIED	CHRISTIAN	Secondary	UNEMPLOYED	25-29	UNCIRCUMCISED
KISUMU	26	NO	YES	UNCIRCUMCISED	SINGLE	CHRISTIAN	Secondary	SALARIES/WAGES	25-29	UNCIRCUMCISED
KISUMU	26	NO	YES	UNCIRCUMCISED	SINGLE	CHRISTIAN	Post secondary	UNEMPLOYED	25-29	UNCIRCUMCISED
KISUMU	27	NO	NO		MARRIED	CHRISTIAN	Primary & below	SALARIES/WAGES	25-29
KISUMU	33	YES	YES	FULLY CIRCUMCISED	MARRIED	CHRISTIAN	Secondary	SALARIES/WAGES	30-34	FULLY CIRCUMCISED
KISUMU	29	YES	NO		SINGLE	CHRISTIAN	Primary & below	UNEMPLOYED	25-29
KISUMU	31	YES	YES	PARTIALLY CIRCUMCISED	MARRIED	CHRISTIAN	Secondary	SALARIES/WAGES	30-34	UNCIRCUMCISED
KISUMU	35	NO	NO		MARRIED	CHRISTIAN	Primary & below	UNEMPLOYED	35-39
KISUMU	27	YES	YES	FULLY CIRCUMCISED	MARRIED	CHRISTIAN	Primary & below	SALARIES/WAGES	25-29	FULLY CIRCUMCISED
KISUMU	28	YES	YES	FULLY CIRCUMCISED	MARRIED	CHRISTIAN	Secondary	SALARIES/WAGES	25-29	FULLY CIRCUMCISED
KISUMU	28	NO	YES	UNCIRCUMCISED	MARRIED	CHRISTIAN	Post secondary	SALARIES/WAGES	25-29	UNCIRCUMCISED
KISUMU	29	YES	YES	FULLY CIRCUMCISED	MARRIED	CHRISTIAN	Secondary	SALARIES/WAGES	25-29	FULLY CIRCUMCISED
KISUMU	30	NO	NO		MARRIED	CHRISTIAN	Primary & below	SALARIES/WAGES	30-34
KISUMU	28	YES	YES	FULLY CIRCUMCISED	SINGLE	CHRISTIAN	Post secondary	SALARIES/WAGES	25-29	FULLY CIRCUMCISED
KISUMU	33	YES	YES	FULLY CIRCUMCISED	MARRIED	CHRISTIAN	Secondary	SALARIES/WAGES	30-34	FULLY CIRCUMCISED
KISUMU	35	YES	YES	FULLY CIRCUMCISED	MARRIED	Others	Post secondary	SALARIES/WAGES	35-39	FULLY CIRCUMCISED
KISUMU	33	NO	NO		MARRIED	CHRISTIAN	Secondary	SALARIES/WAGES	30-34
KISUMU	29	YES	NO		MARRIED	CHRISTIAN	Secondary	SALARIES/WAGES	25-29
KISUMU	38	YES	NO		MARRIED	CHRISTIAN	Post secondary	SALARIES/WAGES	35-39
KISUMU	30	YES	NO		MARRIED	CHRISTIAN	Secondary	SALARIES/WAGES	30-34
KISUMU	35	YES	YES	FULLY CIRCUMCISED	MARRIED	CHRISTIAN	Secondary	SALARIES/WAGES	35-39	FULLY CIRCUMCISED
KISUMU	34	NO	YES	UNCIRCUMCISED	DIVORCED/SEPARATED/WIDOWED	CHRISTIAN	Primary & below	SALARIES/WAGES	30-34	UNCIRCUMCISED
KISUMU	28	YES	NO		MARRIED	CHRISTIAN	Secondary	SALARIES/WAGES	25-29
KISUMU	30	YES	NO		MARRIED	CHRISTIAN	Primary & below	SALARIES/WAGES	30-34
KISUMU	32	YES	NO		MARRIED	CHRISTIAN	Secondary	SALARIES/WAGES	30-34
KISUMU	29	YES	NO		MARRIED	CHRISTIAN	Secondary	SALARIES/WAGES	25-29
KISUMU	29	YES	NO		MARRIED	CHRISTIAN	Post secondary	SALARIES/WAGES	25-29
KISUMU	32	NO	YES	UNCIRCUMCISED	MARRIED	CHRISTIAN	Primary & below	SALARIES/WAGES	30-34	UNCIRCUMCISED
KISUMU	31	YES	YES	FULLY CIRCUMCISED	MARRIED	CHRISTIAN	Primary & below	SALARIES/WAGES	30-34	FULLY CIRCUMCISED
KISUMU	30	YES	YES	FULLY CIRCUMCISED	MARRIED	CHRISTIAN	Post secondary	SALARIES/WAGES	30-34	FULLY CIRCUMCISED
KISUMU	39	NO	NO		MARRIED	CHRISTIAN	Secondary	SALARIES/WAGES	35-39
KISUMU	35	YES	YES	FULLY CIRCUMCISED	MARRIED	CHRISTIAN	Secondary	SALARIES/WAGES	35-39	FULLY CIRCUMCISED
KISUMU	37	YES	NO		MARRIED	CHRISTIAN	Primary & below	SALARIES/WAGES	35-39
KISUMU	29	YES	NO		MARRIED	CHRISTIAN	Primary & below	SALARIES/WAGES	25-29
KISUMU	28	YES	NO		SINGLE	CHRISTIAN	Secondary	UNEMPLOYED	25-29
KISUMU	33	YES	YES	FULLY CIRCUMCISED	MARRIED	CHRISTIAN	Primary & below	SALARIES/WAGES	30-34	FULLY CIRCUMCISED
KISUMU	37	YES	YES	FULLY CIRCUMCISED	MARRIED	CHRISTIAN	Primary & below	SALARIES/WAGES	35-39	FULLY CIRCUMCISED
KISUMU	32	YES	YES	FULLY CIRCUMCISED	MARRIED	CHRISTIAN	Primary & below	SALARIES/WAGES	30-34	FULLY CIRCUMCISED
KISUMU	26	NO	NO		MARRIED	CHRISTIAN	Post secondary	SALARIES/WAGES	25-29
KISUMU	27	NO	NO		SINGLE	CHRISTIAN	Primary & below	SALARIES/WAGES	25-29
KISUMU	29	NO	YES	UNCIRCUMCISED	MARRIED	CHRISTIAN	Primary & below	SALARIES/WAGES	25-29	UNCIRCUMCISED
KISUMU	28	NO	NO		MARRIED	CHRISTIAN	Primary & below	SALARIES/WAGES	25-29
KISUMU	33	NO	NO		MARRIED	CHRISTIAN	Primary & below	SALARIES/WAGES	30-34
KISUMU	39	NO	YES	UNCIRCUMCISED	DIVORCED/SEPARATED/WIDOWED	CHRISTIAN	Secondary	SALARIES/WAGES	35-39	UNCIRCUMCISED
KISUMU	38	NO	NO		MARRIED	CHRISTIAN	Primary & below	SALARIES/WAGES	35-39
KISUMU	28	NO	YES	UNCIRCUMCISED	MARRIED	CHRISTIAN	Primary & below	UNEMPLOYED	25-29	UNCIRCUMCISED
KISUMU	35	NO	YES	UNCIRCUMCISED	MARRIED	CHRISTIAN	Primary & below	SALARIES/WAGES	35-39	UNCIRCUMCISED
KISUMU	25	YES	YES	FULLY CIRCUMCISED	SINGLE	CHRISTIAN	Post secondary	UNEMPLOYED	25-29	FULLY CIRCUMCISED
KISUMU	31	YES	YES	FULLY CIRCUMCISED	MARRIED	CHRISTIAN	Post secondary	SALARIES/WAGES	30-34	FULLY CIRCUMCISED
KISUMU	33	YES	YES	FULLY CIRCUMCISED	DIVORCED/SEPARATED/WIDOWED	CHRISTIAN	Secondary	SALARIES/WAGES	30-34	FULLY CIRCUMCISED
KISUMU	28	YES	YES	FULLY CIRCUMCISED	MARRIED	CHRISTIAN	Primary & below	UNEMPLOYED	25-29	FULLY CIRCUMCISED
KISUMU	27	YES	NO		SINGLE	CHRISTIAN	Secondary	SALARIES/WAGES	25-29
KISUMU	29	NO	YES	UNCIRCUMCISED	MARRIED	CHRISTIAN	Primary & below	UNEMPLOYED	25-29	UNCIRCUMCISED
KISUMU	35	YES	YES	FULLY CIRCUMCISED	MARRIED	Others	Secondary	SALARIES/WAGES	35-39	FULLY CIRCUMCISED
KISUMU	38	NO	YES	UNCIRCUMCISED	DIVORCED/SEPARATED/WIDOWED	CHRISTIAN	Primary & below	SALARIES/WAGES	35-39	UNCIRCUMCISED
KISUMU	34	NO	YES	UNCIRCUMCISED	DIVORCED/SEPARATED/WIDOWED	CHRISTIAN	Primary & below	UNEMPLOYED	30-34	UNCIRCUMCISED
KISUMU	26	YES	YES	FULLY CIRCUMCISED	MARRIED	CHRISTIAN	Primary & below	SALARIES/WAGES	25-29	FULLY CIRCUMCISED
KISUMU	34	NO	YES	PARTIALLY CIRCUMCISED	SINGLE	CHRISTIAN	Primary & below	UNEMPLOYED	30-34	UNCIRCUMCISED
KISUMU	28	NO	YES	UNCIRCUMCISED	MARRIED	CHRISTIAN	Primary & below	SALARIES/WAGES	25-29	UNCIRCUMCISED
KISUMU	25	NO	YES	UNCIRCUMCISED	MARRIED	CHRISTIAN	Primary & below	SALARIES/WAGES	25-29	UNCIRCUMCISED
KISUMU	30	YES	YES	FULLY CIRCUMCISED	SINGLE	CHRISTIAN	Primary & below	SALARIES/WAGES	30-34	FULLY CIRCUMCISED
KISUMU	29	NO	YES	UNCIRCUMCISED	MARRIED	CHRISTIAN	Primary & below	SALARIES/WAGES	25-29	UNCIRCUMCISED
KISUMU	29	NO	NO		MARRIED	CHRISTIAN	Primary & below	SALARIES/WAGES	25-29
KISUMU	32	YES	YES	FULLY CIRCUMCISED	MARRIED	CHRISTIAN	Secondary	UNEMPLOYED	30-34	FULLY CIRCUMCISED
KISUMU	35	YES	YES	FULLY CIRCUMCISED	MARRIED	CHRISTIAN	Primary & below	UNEMPLOYED	35-39	FULLY CIRCUMCISED
KISUMU	26	NO	NO		SINGLE	Others	Primary & below	SALARIES/WAGES	25-29
KISUMU	29	YES	YES	FULLY CIRCUMCISED	MARRIED	CHRISTIAN	Secondary	UNEMPLOYED	25-29	FULLY CIRCUMCISED
KISUMU	38	NO	YES	UNCIRCUMCISED	MARRIED	CHRISTIAN	Primary & below	SALARIES/WAGES	35-39	UNCIRCUMCISED
KISUMU	26	YES	YES	FULLY CIRCUMCISED	MARRIED	CHRISTIAN	Primary & below	UNEMPLOYED	25-29	FULLY CIRCUMCISED
KISUMU	25	YES	YES	FULLY CIRCUMCISED	MARRIED	CHRISTIAN	Secondary	SALARIES/WAGES	25-29	FULLY CIRCUMCISED
KISUMU	38	NO	YES	UNCIRCUMCISED	MARRIED	CHRISTIAN	Primary & below	UNEMPLOYED	35-39	UNCIRCUMCISED
KISUMU	31	NO	YES	UNCIRCUMCISED	MARRIED	CHRISTIAN	Primary & below	SALARIES/WAGES	30-34	UNCIRCUMCISED
KISUMU	27	YES	NO		SINGLE	CHRISTIAN	Post secondary	SALARIES/WAGES	25-29
KISUMU	32	NO	YES	UNCIRCUMCISED	SINGLE	CHRISTIAN	Post secondary	SALARIES/WAGES	30-34	UNCIRCUMCISED
KISUMU	32	NO	YES	UNCIRCUMCISED	SINGLE	CHRISTIAN	Primary & below	SALARIES/WAGES	30-34	UNCIRCUMCISED
KISUMU	25	YES	YES	FULLY CIRCUMCISED	MARRIED	CHRISTIAN	Primary & below	SALARIES/WAGES	25-29	FULLY CIRCUMCISED
KISUMU	28	YES	NO		MARRIED	CHRISTIAN	Primary & below	SALARIES/WAGES	25-29
KISUMU	35	NO	NO		MARRIED	CHRISTIAN	Secondary	SALARIES/WAGES	35-39
KISUMU	27	YES	YES	FULLY CIRCUMCISED	SINGLE	CHRISTIAN	Primary & below	UNEMPLOYED	25-29	FULLY CIRCUMCISED
KISUMU	34	YES	NO		MARRIED	CHRISTIAN	Primary & below	UNEMPLOYED	30-34
KISUMU	25	NO	YES	UNCIRCUMCISED	SINGLE	CHRISTIAN	Post secondary	SALARIES/WAGES	25-29	UNCIRCUMCISED
KISUMU	29	YES	YES	FULLY CIRCUMCISED	SINGLE	CHRISTIAN	Primary & below	SALARIES/WAGES	25-29	FULLY CIRCUMCISED
KISUMU	38	NO	YES	UNCIRCUMCISED	MARRIED	CHRISTIAN	Secondary	SALARIES/WAGES	35-39	UNCIRCUMCISED
KISUMU	35	YES	YES	FULLY CIRCUMCISED	MARRIED	CHRISTIAN	Post secondary	SALARIES/WAGES	35-39	FULLY CIRCUMCISED
KISUMU	32	YES	YES	FULLY CIRCUMCISED	MARRIED	CHRISTIAN	Primary & below	SALARIES/WAGES	30-34	FULLY CIRCUMCISED
KISUMU	32	YES	NO		MARRIED	CHRISTIAN	Post secondary	SALARIES/WAGES	30-34
KISUMU	33	NO	YES	UNCIRCUMCISED	MARRIED	CHRISTIAN	Primary & below	SALARIES/WAGES	30-34	UNCIRCUMCISED
KISUMU	36	YES	YES	FULLY CIRCUMCISED	MARRIED	CHRISTIAN	Secondary	SALARIES/WAGES	35-39	FULLY CIRCUMCISED
KISUMU	25	NO	YES	UNCIRCUMCISED	MARRIED	CHRISTIAN	Primary & below	SALARIES/WAGES	25-29	UNCIRCUMCISED
KISUMU	30	NO	YES	UNCIRCUMCISED	MARRIED	CHRISTIAN	Primary & below	SALARIES/WAGES	30-34	UNCIRCUMCISED
KISUMU	26	NO	YES	FULLY CIRCUMCISED	MARRIED	CHRISTIAN	Primary & below	SALARIES/WAGES	25-29	FULLY CIRCUMCISED
KISUMU	25	YES	YES	FULLY CIRCUMCISED	MARRIED	CHRISTIAN	Primary & below	SALARIES/WAGES	25-29	FULLY CIRCUMCISED
KISUMU	35	YES	YES	FULLY CIRCUMCISED	MARRIED	CHRISTIAN	Secondary	SALARIES/WAGES	35-39	FULLY CIRCUMCISED
KISUMU	33	YES	YES	PARTIALLY CIRCUMCISED	MARRIED	CHRISTIAN	Post secondary	SALARIES/WAGES	30-34	UNCIRCUMCISED
KISUMU	28	YES	YES	FULLY CIRCUMCISED	SINGLE	CHRISTIAN	Primary & below	SALARIES/WAGES	25-29	FULLY CIRCUMCISED
KISUMU	37	NO	NO		MARRIED	CHRISTIAN	Post secondary	SALARIES/WAGES	35-39
KISUMU	35	YES	YES	FULLY CIRCUMCISED	MARRIED	CHRISTIAN	Post secondary	SALARIES/WAGES	35-39	FULLY CIRCUMCISED
KISUMU	38	NO	YES	UNCIRCUMCISED	DIVORCED/SEPARATED/WIDOWED	CHRISTIAN	Primary & below	UNEMPLOYED	35-39	UNCIRCUMCISED
KISUMU	27	NO	NO		MARRIED	CHRISTIAN	Primary & below	SALARIES/WAGES	25-29
KISUMU	35	YES	NO		MARRIED	CHRISTIAN	Secondary	SALARIES/WAGES	35-39
KISUMU	31	NO	YES	PARTIALLY CIRCUMCISED	MARRIED	CHRISTIAN	Primary & below	UNEMPLOYED	30-34	UNCIRCUMCISED
KISUMU	31	YES	YES	FULLY CIRCUMCISED	SINGLE	CHRISTIAN	Primary & below	SALARIES/WAGES	30-34	FULLY CIRCUMCISED
KISUMU	31	YES	YES	FULLY CIRCUMCISED	DIVORCED/SEPARATED/WIDOWED	CHRISTIAN	Primary & below	SALARIES/WAGES	30-34	FULLY CIRCUMCISED
KISUMU	26	YES	YES	FULLY CIRCUMCISED	SINGLE	CHRISTIAN	Secondary	SALARIES/WAGES	25-29	FULLY CIRCUMCISED
KISUMU	28	NO	YES	PARTIALLY CIRCUMCISED	MARRIED	CHRISTIAN	Primary & below	SALARIES/WAGES	25-29	UNCIRCUMCISED
KISUMU	32	NO	YES	UNCIRCUMCISED	MARRIED	CHRISTIAN	Primary & below	UNEMPLOYED	30-34	UNCIRCUMCISED
KISUMU	36	YES	YES	FULLY CIRCUMCISED	MARRIED	CHRISTIAN	Primary & below	UNEMPLOYED	35-39	FULLY CIRCUMCISED
KISUMU	25	NO	YES	UNCIRCUMCISED	SINGLE	Others	Post secondary	UNEMPLOYED	25-29	UNCIRCUMCISED
KISUMU	26	YES	NO		SINGLE	CHRISTIAN	Post secondary	SALARIES/WAGES	25-29
KISUMU	26	YES	NO		SINGLE	CHRISTIAN	Primary & below	SALARIES/WAGES	25-29
KISUMU	27	YES	YES	FULLY CIRCUMCISED	SINGLE	CHRISTIAN	Post secondary	UNEMPLOYED	25-29	FULLY CIRCUMCISED
KISUMU	31	YES	NO		MARRIED	CHRISTIAN	Post secondary	SALARIES/WAGES	30-34
KISUMU	37	NO	NO		MARRIED	CHRISTIAN	Secondary	SALARIES/WAGES	35-39
KISUMU	27	YES	YES	FULLY CIRCUMCISED	MARRIED	CHRISTIAN	Primary & below	UNEMPLOYED	25-29	FULLY CIRCUMCISED
KISUMU	38	NO	YES	UNCIRCUMCISED	SINGLE	CHRISTIAN	Primary & below	UNEMPLOYED	35-39	UNCIRCUMCISED
KISUMU	34	NO	NO		MARRIED	CHRISTIAN	Secondary	UNEMPLOYED	30-34
KISUMU	38	NO	NO		MARRIED	CHRISTIAN	Secondary	SALARIES/WAGES	35-39
KISUMU	35	YES	YES	FULLY CIRCUMCISED	MARRIED	CHRISTIAN	Primary & below	SALARIES/WAGES	35-39	FULLY CIRCUMCISED
KISUMU	32	NO	NO		MARRIED	CHRISTIAN	Primary & below	UNEMPLOYED	30-34
KISUMU	39	YES	NO		MARRIED	CHRISTIAN	Secondary	SALARIES/WAGES	35-39
KISUMU	36	YES	YES	FULLY CIRCUMCISED	MARRIED	CHRISTIAN	Primary & below	UNEMPLOYED	35-39	FULLY CIRCUMCISED
KISUMU	39	YES	NO		MARRIED	CHRISTIAN	Secondary	UNEMPLOYED	35-39
KISUMU	26	NO	YES	UNCIRCUMCISED	MARRIED	CHRISTIAN	Secondary	SALARIES/WAGES	25-29	UNCIRCUMCISED
KISUMU	38	NO	YES	UNCIRCUMCISED	MARRIED	CHRISTIAN	Secondary	UNEMPLOYED	35-39	UNCIRCUMCISED
KISUMU	36	YES	YES	FULLY CIRCUMCISED	MARRIED	CHRISTIAN	Secondary	UNEMPLOYED	35-39	FULLY CIRCUMCISED
KISUMU	38	NO	YES	UNCIRCUMCISED	MARRIED	CHRISTIAN	Primary & below	UNEMPLOYED	35-39	UNCIRCUMCISED
KISUMU	32	NO	YES	UNCIRCUMCISED	MARRIED	CHRISTIAN	Primary & below	UNEMPLOYED	30-34	UNCIRCUMCISED
KISUMU	39	NO	YES	UNCIRCUMCISED	MARRIED	CHRISTIAN	Primary & below	UNEMPLOYED	35-39	UNCIRCUMCISED
KISUMU	28	YES	NO		MARRIED	CHRISTIAN	Primary & below	SALARIES/WAGES	25-29
KISUMU	31	YES	NO		MARRIED	CHRISTIAN	Post secondary	SALARIES/WAGES	30-34
KISUMU	29	NO	NO		MARRIED	CHRISTIAN	Secondary	SALARIES/WAGES	25-29
KISUMU	32	YES	NO		MARRIED	CHRISTIAN	Secondary	SALARIES/WAGES	30-34
KISUMU	28	YES	NO		MARRIED	CHRISTIAN	Post secondary	SALARIES/WAGES	25-29
KISUMU	28	YES	YES	FULLY CIRCUMCISED	MARRIED	CHRISTIAN	Secondary	UNEMPLOYED	25-29	FULLY CIRCUMCISED
KISUMU	38	YES	YES	FULLY CIRCUMCISED	MARRIED	CHRISTIAN	Post secondary	SALARIES/WAGES	35-39	FULLY CIRCUMCISED
KISUMU	28	YES	YES	FULLY CIRCUMCISED	MARRIED	CHRISTIAN	Secondary	SALARIES/WAGES	25-29	FULLY CIRCUMCISED
KISUMU	27	YES	YES	FULLY CIRCUMCISED	MARRIED	CHRISTIAN	Primary & below	SALARIES/WAGES	25-29	FULLY CIRCUMCISED
KISUMU	38	NO	NO		MARRIED	CHRISTIAN	Primary & below	SALARIES/WAGES	35-39
KISUMU	28	NO	NO		MARRIED	CHRISTIAN	Primary & below	SALARIES/WAGES	25-29
KISUMU	37	NO	YES	UNCIRCUMCISED	MARRIED	CHRISTIAN	Secondary	SALARIES/WAGES	35-39	UNCIRCUMCISED
KISUMU	25	YES	NO		SINGLE	CHRISTIAN	Primary & below	UNEMPLOYED	25-29
KISUMU	39	NO	YES	UNCIRCUMCISED	MARRIED	CHRISTIAN	Secondary	UNEMPLOYED	35-39	UNCIRCUMCISED
KISUMU	30	NO	YES	UNCIRCUMCISED	MARRIED	CHRISTIAN	Primary & below	SALARIES/WAGES	30-34	UNCIRCUMCISED
KISUMU	30	NO	YES	UNCIRCUMCISED	MARRIED	CHRISTIAN	Post secondary	SALARIES/WAGES	30-34	UNCIRCUMCISED
KISUMU	28	NO	NO		MARRIED	CHRISTIAN	Secondary	SALARIES/WAGES	25-29
KISUMU	25	YES	YES	FULLY CIRCUMCISED	MARRIED	CHRISTIAN	Post secondary	SALARIES/WAGES	25-29	FULLY CIRCUMCISED
KISUMU	30	YES	NO		DIVORCED/SEPARATED/WIDOWED	CHRISTIAN	Primary & below	UNEMPLOYED	30-34
KISUMU	26	NO	YES	UNCIRCUMCISED	SINGLE	CHRISTIAN	Primary & below	UNEMPLOYED	25-29	UNCIRCUMCISED
KISUMU	25	YES	YES	FULLY CIRCUMCISED	MARRIED	CHRISTIAN	Secondary	UNEMPLOYED	25-29	FULLY CIRCUMCISED
KISUMU	27	NO	YES	UNCIRCUMCISED	MARRIED	CHRISTIAN	Primary & below	UNEMPLOYED	25-29	UNCIRCUMCISED
KISUMU	35	YES	YES	FULLY CIRCUMCISED	MARRIED	CHRISTIAN	Secondary	SALARIES/WAGES	35-39	FULLY CIRCUMCISED
KISUMU	26	YES	YES	FULLY CIRCUMCISED	SINGLE	CHRISTIAN	Secondary	UNEMPLOYED	25-29	FULLY CIRCUMCISED
KISUMU	32	YES	YES	FULLY CIRCUMCISED	MARRIED	CHRISTIAN	Secondary	SALARIES/WAGES	30-34	FULLY CIRCUMCISED
KISUMU	37	NO	YES	UNCIRCUMCISED	MARRIED	CHRISTIAN	Secondary	UNEMPLOYED	35-39	UNCIRCUMCISED
KISUMU	25	NO	YES	UNCIRCUMCISED	MARRIED	CHRISTIAN	Secondary	UNEMPLOYED	25-29	UNCIRCUMCISED
KISUMU	27	NO	YES	UNCIRCUMCISED	MARRIED	CHRISTIAN	Secondary	UNEMPLOYED	25-29	UNCIRCUMCISED
KISUMU	39	NO	YES	UNCIRCUMCISED	MARRIED	CHRISTIAN	Secondary	SALARIES/WAGES	35-39	UNCIRCUMCISED
KISUMU	27	NO	YES	UNCIRCUMCISED	MARRIED	CHRISTIAN	Secondary	SALARIES/WAGES	25-29	UNCIRCUMCISED
KISUMU	30	YES	NO		MARRIED	CHRISTIAN	Primary & below	UNEMPLOYED	30-34
KISUMU	30	NO	YES	UNCIRCUMCISED	SINGLE	CHRISTIAN	Primary & below	SALARIES/WAGES	30-34	UNCIRCUMCISED
KISUMU	30	YES	YES	FULLY CIRCUMCISED	MARRIED	CHRISTIAN	Primary & below	UNEMPLOYED	30-34	FULLY CIRCUMCISED
KISUMU	29	YES	YES	FULLY CIRCUMCISED	SINGLE	CHRISTIAN	Primary & below	SALARIES/WAGES	25-29	FULLY CIRCUMCISED
KISUMU	32	YES	YES	FULLY CIRCUMCISED	MARRIED	CHRISTIAN	Secondary	UNEMPLOYED	30-34	FULLY CIRCUMCISED
KISUMU	32	NO	YES	UNCIRCUMCISED	MARRIED	CHRISTIAN	Secondary	SALARIES/WAGES	30-34	UNCIRCUMCISED
KISUMU	39	NO	NO		MARRIED	CHRISTIAN	Secondary	UNEMPLOYED	35-39
KISUMU	26	NO	YES	UNCIRCUMCISED	MARRIED	CHRISTIAN	Primary & below	SALARIES/WAGES	25-29	UNCIRCUMCISED
KISUMU	29	NO	YES	UNCIRCUMCISED	SINGLE	CHRISTIAN	Primary & below	UNEMPLOYED	25-29	UNCIRCUMCISED
KISUMU	33	YES	YES	FULLY CIRCUMCISED	MARRIED	CHRISTIAN	Primary & below	SALARIES/WAGES	30-34	FULLY CIRCUMCISED
KISUMU	31	NO	YES	UNCIRCUMCISED	MARRIED	CHRISTIAN	Primary & below	UNEMPLOYED	30-34	UNCIRCUMCISED
KISUMU	33	YES	YES	FULLY CIRCUMCISED	MARRIED	CHRISTIAN	Primary & below	SALARIES/WAGES	30-34	FULLY CIRCUMCISED
KISUMU	27	YES	YES	FULLY CIRCUMCISED	MARRIED	CHRISTIAN	Primary & below	UNEMPLOYED	25-29	FULLY CIRCUMCISED
KISUMU	38	YES	YES	FULLY CIRCUMCISED	MARRIED	CHRISTIAN	Primary & below	UNEMPLOYED	35-39	FULLY CIRCUMCISED
KISUMU	37	NO	NO		MARRIED	CHRISTIAN	Secondary	SALARIES/WAGES	35-39
KISUMU	31	YES	YES	FULLY CIRCUMCISED	MARRIED	CHRISTIAN	Secondary	SALARIES/WAGES	30-34	FULLY CIRCUMCISED
KISUMU	35	NO	YES	UNCIRCUMCISED	MARRIED	CHRISTIAN	Primary & below	SALARIES/WAGES	35-39	UNCIRCUMCISED
KISUMU	35	NO	NO		MARRIED	CHRISTIAN	Primary & below	SALARIES/WAGES	35-39
KISUMU	29	NO	YES	UNCIRCUMCISED	MARRIED	CHRISTIAN	Secondary	SALARIES/WAGES	25-29	UNCIRCUMCISED
KISUMU	26	YES	NO		MARRIED	CHRISTIAN	Secondary	SALARIES/WAGES	25-29
KISUMU	28	YES	YES	FULLY CIRCUMCISED	SINGLE	CHRISTIAN	Secondary	SALARIES/WAGES	25-29	FULLY CIRCUMCISED
KISUMU	25	NO	NO		SINGLE	CHRISTIAN	Secondary	UNEMPLOYED	25-29
KISUMU	35	NO	NO		MARRIED	CHRISTIAN	Primary & below	SALARIES/WAGES	35-39
KISUMU	27	NO	YES	UNCIRCUMCISED	MARRIED	CHRISTIAN	Primary & below	UNEMPLOYED	25-29	UNCIRCUMCISED
KISUMU	29	NO	YES	UNCIRCUMCISED	MARRIED	CHRISTIAN	Primary & below	SALARIES/WAGES	25-29	UNCIRCUMCISED
KISUMU	26	NO	YES	UNCIRCUMCISED	MARRIED	CHRISTIAN	Primary & below	SALARIES/WAGES	25-29	UNCIRCUMCISED
KISUMU	35	YES	YES	FULLY CIRCUMCISED	MARRIED	CHRISTIAN	Post secondary	SALARIES/WAGES	35-39	FULLY CIRCUMCISED
KISUMU	31	NO	YES	UNCIRCUMCISED	MARRIED	CHRISTIAN	Primary & below	UNEMPLOYED	30-34	UNCIRCUMCISED
KISUMU	27	YES	YES	FULLY CIRCUMCISED	MARRIED	CHRISTIAN	Primary & below	SALARIES/WAGES	25-29	FULLY CIRCUMCISED
KISUMU	28	YES	NO		MARRIED	CHRISTIAN	Primary & below	SALARIES/WAGES	25-29
KISUMU	32	YES	YES	FULLY CIRCUMCISED	MARRIED	CHRISTIAN	Post secondary	SALARIES/WAGES	30-34	FULLY CIRCUMCISED
KISUMU	29	YES	NO		MARRIED	CHRISTIAN	Secondary	SALARIES/WAGES	25-29
KISUMU	28	YES	NO		SINGLE	CHRISTIAN	Post secondary	SALARIES/WAGES	25-29
KISUMU	37	NO	YES	UNCIRCUMCISED	MARRIED	CHRISTIAN	Primary & below	SALARIES/WAGES	35-39	UNCIRCUMCISED
KISUMU	36	YES	NO		MARRIED	CHRISTIAN	Primary & below	SALARIES/WAGES	35-39
KISUMU	29	YES	NO		MARRIED	CHRISTIAN	Secondary	SALARIES/WAGES	25-29
KISUMU	28	NO	NO		MARRIED	CHRISTIAN	Primary & below	UNEMPLOYED	25-29
KISUMU	26	YES	YES	FULLY CIRCUMCISED	SINGLE	CHRISTIAN	Primary & below	UNEMPLOYED	25-29	FULLY CIRCUMCISED
KISUMU	27	YES	NO		MARRIED	CHRISTIAN	Post secondary	SALARIES/WAGES	25-29
KISUMU	32	YES	YES	FULLY CIRCUMCISED	MARRIED	CHRISTIAN	Primary & below	UNEMPLOYED	30-34	FULLY CIRCUMCISED
KISUMU	26	YES	YES	FULLY CIRCUMCISED	MARRIED	CHRISTIAN	Primary & below	SALARIES/WAGES	25-29	FULLY CIRCUMCISED
KISUMU	30	YES	YES	FULLY CIRCUMCISED	MARRIED	CHRISTIAN	Primary & below	SALARIES/WAGES	30-34	FULLY CIRCUMCISED
KISUMU	29	NO	NO		MARRIED	CHRISTIAN	Primary & below	SALARIES/WAGES	25-29
KISUMU	33	NO	YES	UNCIRCUMCISED	MARRIED	CHRISTIAN	Primary & below	UNEMPLOYED	30-34	UNCIRCUMCISED
KISUMU	38	NO	YES	UNCIRCUMCISED	MARRIED	CHRISTIAN	Secondary	SALARIES/WAGES	35-39	UNCIRCUMCISED
KISUMU	27	NO	YES	UNCIRCUMCISED	SINGLE	CHRISTIAN	Primary & below	UNEMPLOYED	25-29	UNCIRCUMCISED
KISUMU	34	YES	YES	FULLY CIRCUMCISED	MARRIED	CHRISTIAN	Primary & below	UNEMPLOYED	30-34	FULLY CIRCUMCISED
KISUMU	33	YES	NO		MARRIED	CHRISTIAN	Primary & below	SALARIES/WAGES	30-34
KISUMU	35	NO	YES	UNCIRCUMCISED	SINGLE	CHRISTIAN	Primary & below	SALARIES/WAGES	35-39	UNCIRCUMCISED
KISUMU	29	NO	YES	UNCIRCUMCISED	MARRIED	CHRISTIAN	Primary & below	UNEMPLOYED	25-29	UNCIRCUMCISED
KISUMU	29	NO	YES	UNCIRCUMCISED	MARRIED	CHRISTIAN	Primary & below	SALARIES/WAGES	25-29	UNCIRCUMCISED
KISUMU	29	NO	YES	UNCIRCUMCISED	SINGLE	CHRISTIAN	Primary & below	SALARIES/WAGES	25-29	UNCIRCUMCISED
KISUMU	26	YES	YES	FULLY CIRCUMCISED	MARRIED	CHRISTIAN	Primary & below	SALARIES/WAGES	25-29	FULLY CIRCUMCISED
KISUMU	26	YES	YES	FULLY CIRCUMCISED	MARRIED	CHRISTIAN	Primary & below	SALARIES/WAGES	25-29	FULLY CIRCUMCISED
KISUMU	27	YES	YES	FULLY CIRCUMCISED	MARRIED	CHRISTIAN	Secondary	SALARIES/WAGES	25-29	FULLY CIRCUMCISED
KISUMU	29	YES	YES	PARTIALLY CIRCUMCISED	MARRIED	CHRISTIAN	Primary & below	UNEMPLOYED	25-29	UNCIRCUMCISED
KISUMU	37	YES	YES	FULLY CIRCUMCISED	MARRIED	CHRISTIAN	Secondary	SALARIES/WAGES	35-39	FULLY CIRCUMCISED
KISUMU	37	YES	NO		MARRIED	CHRISTIAN	Primary & below	SALARIES/WAGES	35-39
KISUMU	39	NO	NO		MARRIED	CHRISTIAN	Primary & below	SALARIES/WAGES	35-39
KISUMU	36	YES	NO		MARRIED	CHRISTIAN	Primary & below	UNEMPLOYED	35-39
KISUMU	27	YES	YES	FULLY CIRCUMCISED	MARRIED	CHRISTIAN	Primary & below	SALARIES/WAGES	25-29	FULLY CIRCUMCISED
KISUMU	26	NO	NO		MARRIED	CHRISTIAN	Primary & below	UNEMPLOYED	25-29
KISUMU	31	NO	YES	UNCIRCUMCISED	MARRIED	CHRISTIAN	Primary & below	UNEMPLOYED	30-34	UNCIRCUMCISED
KISUMU	28	YES	YES	FULLY CIRCUMCISED	SINGLE	CHRISTIAN	Primary & below	UNEMPLOYED	25-29	FULLY CIRCUMCISED
KISUMU	36	YES	YES	FULLY CIRCUMCISED	MARRIED	CHRISTIAN	Primary & below	SALARIES/WAGES	35-39	FULLY CIRCUMCISED
KISUMU	32	YES	YES	FULLY CIRCUMCISED	MARRIED	CHRISTIAN	Primary & below	SALARIES/WAGES	30-34	FULLY CIRCUMCISED
KISUMU	31	NO	YES	PARTIALLY CIRCUMCISED	MARRIED	CHRISTIAN	Secondary	SALARIES/WAGES	30-34	UNCIRCUMCISED
KISUMU	33	YES	YES	FULLY CIRCUMCISED	MARRIED	CHRISTIAN	Secondary	SALARIES/WAGES	30-34	FULLY CIRCUMCISED
KISUMU	32	NO	YES	UNCIRCUMCISED	MARRIED	CHRISTIAN	Primary & below	UNEMPLOYED	30-34	UNCIRCUMCISED
KISUMU	36	YES	YES	FULLY CIRCUMCISED	MARRIED	CHRISTIAN	Post secondary	SALARIES/WAGES	35-39	FULLY CIRCUMCISED
KISUMU	38	YES	NO		MARRIED	CHRISTIAN	Primary & below	SALARIES/WAGES	35-39
KISUMU	37	YES	YES	FULLY CIRCUMCISED	MARRIED	CHRISTIAN	Secondary	SALARIES/WAGES	35-39	FULLY CIRCUMCISED
KISUMU	38	NO	YES	UNCIRCUMCISED	MARRIED	CHRISTIAN	Post secondary	SALARIES/WAGES	35-39	UNCIRCUMCISED
KISUMU	32	NO	NO		MARRIED	CHRISTIAN	Post secondary	SALARIES/WAGES	30-34
KISUMU	26	YES	YES	FULLY CIRCUMCISED	MARRIED	CHRISTIAN	Primary & below	SALARIES/WAGES	25-29	FULLY CIRCUMCISED
KISUMU	32	NO	NO		MARRIED	CHRISTIAN	Primary & below	SALARIES/WAGES	30-34
KISUMU	37	NO	NO		MARRIED	CHRISTIAN	Primary & below	UNEMPLOYED	35-39
KISUMU	27	YES	NO		MARRIED	CHRISTIAN	Secondary	UNEMPLOYED	25-29
KISUMU	29	NO	YES	UNCIRCUMCISED	MARRIED	CHRISTIAN	Secondary	SALARIES/WAGES	25-29	UNCIRCUMCISED
KISUMU	30	YES	NO		MARRIED	CHRISTIAN	Post secondary	SALARIES/WAGES	30-34
KISUMU	26	YES	YES	FULLY CIRCUMCISED	SINGLE	CHRISTIAN	Primary & below	UNEMPLOYED	25-29	FULLY CIRCUMCISED
KISUMU	28	YES	NO		MARRIED	CHRISTIAN	Post secondary	SALARIES/WAGES	25-29
KISUMU	28	NO	NO		MARRIED	CHRISTIAN	Post secondary	SALARIES/WAGES	25-29
KISUMU	31	NO	YES	UNCIRCUMCISED	MARRIED	CHRISTIAN	Primary & below	SALARIES/WAGES	30-34	UNCIRCUMCISED
KISUMU	35	NO	YES	UNCIRCUMCISED	MARRIED	CHRISTIAN	Primary & below	SALARIES/WAGES	35-39	UNCIRCUMCISED
KISUMU	28	YES	YES	FULLY CIRCUMCISED	MARRIED	CHRISTIAN	Primary & below	SALARIES/WAGES	25-29	FULLY CIRCUMCISED
KISUMU	38	YES	YES	FULLY CIRCUMCISED	MARRIED	CHRISTIAN	Secondary	SALARIES/WAGES	35-39	FULLY CIRCUMCISED
KISUMU	39	YES	YES	FULLY CIRCUMCISED	MARRIED	CHRISTIAN	Primary & below	UNEMPLOYED	35-39	FULLY CIRCUMCISED
KISUMU	37	YES	YES	FULLY CIRCUMCISED	MARRIED	CHRISTIAN	Primary & below	SALARIES/WAGES	35-39	FULLY CIRCUMCISED
KISUMU	36	YES	YES	FULLY CIRCUMCISED	MARRIED	CHRISTIAN	Primary & below	SALARIES/WAGES	35-39	FULLY CIRCUMCISED
KISUMU	39	NO	NO		MARRIED	CHRISTIAN	Secondary	SALARIES/WAGES	35-39
KISUMU	27	YES	NO		MARRIED	CHRISTIAN	Post secondary	SALARIES/WAGES	25-29
KISUMU	33	YES	NO		MARRIED	CHRISTIAN	Primary & below	SALARIES/WAGES	30-34
KISUMU	32	YES	YES	FULLY CIRCUMCISED	MARRIED	CHRISTIAN	Primary & below	SALARIES/WAGES	30-34	FULLY CIRCUMCISED
KISUMU	30	YES	NO		SINGLE	CHRISTIAN	Post secondary	SALARIES/WAGES	30-34
KISUMU	34	NO	NO		MARRIED	CHRISTIAN	Secondary	SALARIES/WAGES	30-34
KISUMU	32	YES	NO		MARRIED	CHRISTIAN	Post secondary	SALARIES/WAGES	30-34
KISUMU	32	YES	NO		MARRIED	CHRISTIAN	Secondary	SALARIES/WAGES	30-34
KISUMU	29	YES	NO		MARRIED	CHRISTIAN	Secondary	SALARIES/WAGES	25-29
KISUMU	34	YES	YES	FULLY CIRCUMCISED	MARRIED	CHRISTIAN	Post secondary	SALARIES/WAGES	30-34	FULLY CIRCUMCISED
KISUMU	28	YES	YES	FULLY CIRCUMCISED	SINGLE	CHRISTIAN	Secondary	UNEMPLOYED	25-29	FULLY CIRCUMCISED
KISUMU	31	YES	YES	FULLY CIRCUMCISED	MARRIED	CHRISTIAN	Post secondary	SALARIES/WAGES	30-34	FULLY CIRCUMCISED
KISUMU	35	NO	YES	UNCIRCUMCISED	MARRIED	CHRISTIAN	Primary & below	SALARIES/WAGES	35-39	UNCIRCUMCISED
KISUMU	36	NO	NO		MARRIED	CHRISTIAN	Secondary	SALARIES/WAGES	35-39
KISUMU	33	YES	NO		MARRIED	CHRISTIAN	Secondary	SALARIES/WAGES	30-34
KISUMU	38	YES	YES	FULLY CIRCUMCISED	MARRIED	CHRISTIAN	Primary & below	SALARIES/WAGES	35-39	FULLY CIRCUMCISED
KISUMU	29	YES	YES	FULLY CIRCUMCISED	MARRIED	CHRISTIAN	Secondary	SALARIES/WAGES	25-29	FULLY CIRCUMCISED
KISUMU	31	NO	NO		MARRIED	CHRISTIAN	Primary & below	SALARIES/WAGES	30-34
KISUMU	33	YES	YES	FULLY CIRCUMCISED	MARRIED	CHRISTIAN	Secondary	SALARIES/WAGES	30-34	FULLY CIRCUMCISED
KISUMU	27	YES	YES	FULLY CIRCUMCISED	MARRIED	CHRISTIAN	Secondary	SALARIES/WAGES	25-29	FULLY CIRCUMCISED
KISUMU	34	YES	YES	FULLY CIRCUMCISED	MARRIED	CHRISTIAN	Secondary	SALARIES/WAGES	30-34	FULLY CIRCUMCISED
KISUMU	31	YES	NO		MARRIED	CHRISTIAN	Post secondary	SALARIES/WAGES	30-34
KISUMU	29	NO	NO		MARRIED	CHRISTIAN	Secondary	SALARIES/WAGES	25-29
KISUMU	33	NO	NO		MARRIED	CHRISTIAN	Secondary	UNEMPLOYED	30-34
KISUMU	27	NO	NO		SINGLE	CHRISTIAN	Primary & below	SALARIES/WAGES	25-29
KISUMU	28	YES	NO		MARRIED	CHRISTIAN	Primary & below	SALARIES/WAGES	25-29
KISUMU	35	YES	YES	FULLY CIRCUMCISED	MARRIED	CHRISTIAN	Secondary	SALARIES/WAGES	35-39	FULLY CIRCUMCISED
KISUMU	36	YES	NO		MARRIED	CHRISTIAN	Primary & below	SALARIES/WAGES	35-39
KISUMU	29	YES	YES	FULLY CIRCUMCISED	MARRIED	CHRISTIAN	Primary & below	SALARIES/WAGES	25-29	FULLY CIRCUMCISED
KISUMU	27	YES	YES	FULLY CIRCUMCISED	MARRIED	CHRISTIAN	Primary & below	UNEMPLOYED	25-29	FULLY CIRCUMCISED
KISUMU	31	YES	YES	FULLY CIRCUMCISED	MARRIED	CHRISTIAN	Primary & below	SALARIES/WAGES	30-34	FULLY CIRCUMCISED
KISUMU	32	YES	YES	FULLY CIRCUMCISED	MARRIED	CHRISTIAN	Secondary	SALARIES/WAGES	30-34	FULLY CIRCUMCISED
KISUMU	27	NO	YES	UNCIRCUMCISED	MARRIED	CHRISTIAN	Secondary	SALARIES/WAGES	25-29	UNCIRCUMCISED
KISUMU	30	YES	YES	FULLY CIRCUMCISED	MARRIED	CHRISTIAN	Secondary	SALARIES/WAGES	30-34	FULLY CIRCUMCISED
KISUMU	36	YES	YES	FULLY CIRCUMCISED	DIVORCED/SEPARATED/WIDOWED	CHRISTIAN	Post secondary	SALARIES/WAGES	35-39	FULLY CIRCUMCISED
KISUMU	28	YES	NO		MARRIED	CHRISTIAN	Secondary	UNEMPLOYED	25-29
KISUMU	32	NO	YES	UNCIRCUMCISED	MARRIED	CHRISTIAN	Primary & below	UNEMPLOYED	30-34	UNCIRCUMCISED
KISUMU	29	NO	YES	UNCIRCUMCISED	MARRIED	CHRISTIAN	Secondary	SALARIES/WAGES	25-29	UNCIRCUMCISED
KISUMU	27	NO	YES	UNCIRCUMCISED	MARRIED	CHRISTIAN	Primary & below	UNEMPLOYED	25-29	UNCIRCUMCISED
KISUMU	31	YES	YES	FULLY CIRCUMCISED	MARRIED	CHRISTIAN	Primary & below	UNEMPLOYED	30-34	FULLY CIRCUMCISED
KISUMU	37	YES	YES	FULLY CIRCUMCISED	MARRIED	CHRISTIAN	Post secondary	SALARIES/WAGES	35-39	FULLY CIRCUMCISED
KISUMU	30	YES	YES	FULLY CIRCUMCISED	MARRIED	CHRISTIAN	Primary & below	UNEMPLOYED	30-34	FULLY CIRCUMCISED
KISUMU	30	YES	NO		MARRIED	CHRISTIAN	Secondary	SALARIES/WAGES	30-34
KISUMU	26	YES	NO		MARRIED	CHRISTIAN	Primary & below	SALARIES/WAGES	25-29
KISUMU	27	NO	YES	UNCIRCUMCISED	MARRIED	CHRISTIAN	Primary & below	SALARIES/WAGES	25-29	UNCIRCUMCISED
KISUMU	30	YES	YES	FULLY CIRCUMCISED	MARRIED	CHRISTIAN	Primary & below	UNEMPLOYED	30-34	FULLY CIRCUMCISED
KISUMU	33	NO	YES	PARTIALLY CIRCUMCISED	MARRIED	CHRISTIAN	Primary & below	SALARIES/WAGES	30-34	UNCIRCUMCISED
KISUMU	28	NO	YES	UNCIRCUMCISED	MARRIED	CHRISTIAN	Primary & below	UNEMPLOYED	25-29	UNCIRCUMCISED
KISUMU	28	NO	YES	UNCIRCUMCISED	MARRIED	Others	Primary & below	UNEMPLOYED	25-29	UNCIRCUMCISED
KISUMU	26	NO	YES	UNCIRCUMCISED	MARRIED	CHRISTIAN	Primary & below	UNEMPLOYED	25-29	UNCIRCUMCISED
KISUMU	33	YES	YES	FULLY CIRCUMCISED	MARRIED	CHRISTIAN	Post secondary	SALARIES/WAGES	30-34	FULLY CIRCUMCISED
KISUMU	28	NO	NO		SINGLE	CHRISTIAN	Primary & below	UNEMPLOYED	25-29
KISUMU	32	YES	YES	FULLY CIRCUMCISED	MARRIED	CHRISTIAN	Primary & below	SALARIES/WAGES	30-34	FULLY CIRCUMCISED
KISUMU	30	NO	YES	UNCIRCUMCISED	MARRIED	CHRISTIAN	Primary & below	SALARIES/WAGES	30-34	UNCIRCUMCISED
KISUMU	30	YES	YES	FULLY CIRCUMCISED	MARRIED	CHRISTIAN	Primary & below	SALARIES/WAGES	30-34	FULLY CIRCUMCISED
KISUMU	26	NO	YES	UNCIRCUMCISED	SINGLE	CHRISTIAN	Primary & below	SALARIES/WAGES	25-29	UNCIRCUMCISED
KISUMU	33	YES	YES	FULLY CIRCUMCISED	MARRIED	CHRISTIAN	Post secondary	SALARIES/WAGES	30-34	FULLY CIRCUMCISED
KISUMU	31	NO	YES	UNCIRCUMCISED	MARRIED	CHRISTIAN	Post secondary	SALARIES/WAGES	30-34	UNCIRCUMCISED
KISUMU	31	NO	YES	UNCIRCUMCISED	MARRIED	CHRISTIAN	Primary & below	UNEMPLOYED	30-34	UNCIRCUMCISED
KISUMU	27	NO	YES	UNCIRCUMCISED	MARRIED	CHRISTIAN	Primary & below	UNEMPLOYED	25-29	UNCIRCUMCISED
KISUMU	35	YES	YES	PARTIALLY CIRCUMCISED	SINGLE	CHRISTIAN	Post secondary	UNEMPLOYED	35-39	UNCIRCUMCISED
KISUMU	30	YES	YES	FULLY CIRCUMCISED	MARRIED	CHRISTIAN	Primary & below	UNEMPLOYED	30-34	FULLY CIRCUMCISED
KISUMU	35	YES	NO		MARRIED	CHRISTIAN	Secondary	SALARIES/WAGES	35-39
KISUMU	35	YES	YES	FULLY CIRCUMCISED	MARRIED	CHRISTIAN	Secondary	SALARIES/WAGES	35-39	FULLY CIRCUMCISED
KISUMU	29	YES	YES	FULLY CIRCUMCISED	MARRIED	CHRISTIAN	Secondary	SALARIES/WAGES	25-29	FULLY CIRCUMCISED
KISUMU	32	YES	YES	FULLY CIRCUMCISED	MARRIED	CHRISTIAN	Primary & below	SALARIES/WAGES	30-34	FULLY CIRCUMCISED
KISUMU	36	YES	YES	FULLY CIRCUMCISED	MARRIED	CHRISTIAN	Secondary	SALARIES/WAGES	35-39	FULLY CIRCUMCISED
KISUMU	35	YES	NO		MARRIED	CHRISTIAN	Secondary	SALARIES/WAGES	35-39
KISUMU	31	YES	YES	FULLY CIRCUMCISED	MARRIED	CHRISTIAN	Post secondary	SALARIES/WAGES	30-34	FULLY CIRCUMCISED
KISUMU	27	YES	YES	FULLY CIRCUMCISED	SINGLE	CHRISTIAN	Primary & below	SALARIES/WAGES	25-29	FULLY CIRCUMCISED
KISUMU	28	YES	YES	FULLY CIRCUMCISED	MARRIED	CHRISTIAN	Primary & below	SALARIES/WAGES	25-29	FULLY CIRCUMCISED
KISUMU	36	YES	YES	FULLY CIRCUMCISED	MARRIED	CHRISTIAN	Primary & below	SALARIES/WAGES	35-39	FULLY CIRCUMCISED
KISUMU	37	YES	YES	FULLY CIRCUMCISED	MARRIED	CHRISTIAN	Primary & below	UNEMPLOYED	35-39	FULLY CIRCUMCISED
KISUMU	37	NO	NO		MARRIED	CHRISTIAN	Post secondary	SALARIES/WAGES	35-39
KISUMU	34	YES	YES	FULLY CIRCUMCISED	MARRIED	CHRISTIAN	Secondary	SALARIES/WAGES	30-34	FULLY CIRCUMCISED
KISUMU	31	YES	YES	FULLY CIRCUMCISED	MARRIED	CHRISTIAN	Primary & below	SALARIES/WAGES	30-34	FULLY CIRCUMCISED
KISUMU	35	YES	NO		MARRIED	CHRISTIAN	Post secondary	SALARIES/WAGES	35-39
KISUMU	25	NO	YES	UNCIRCUMCISED	MARRIED	CHRISTIAN	Primary & below	UNEMPLOYED	25-29	UNCIRCUMCISED
KISUMU	26	NO	NO		MARRIED	CHRISTIAN	Secondary	UNEMPLOYED	25-29
KISUMU	29	NO	YES	UNCIRCUMCISED	MARRIED	CHRISTIAN	Primary & below	SALARIES/WAGES	25-29	UNCIRCUMCISED
KISUMU	35	NO	YES	UNCIRCUMCISED	MARRIED	CHRISTIAN	Secondary	UNEMPLOYED	35-39	UNCIRCUMCISED
KISUMU	27	NO	YES	UNCIRCUMCISED	SINGLE	CHRISTIAN	Post secondary	SALARIES/WAGES	25-29	UNCIRCUMCISED
KISUMU	28	NO	YES	UNCIRCUMCISED	MARRIED	CHRISTIAN	Primary & below	UNEMPLOYED	25-29	UNCIRCUMCISED
KISUMU	26	NO	NO		MARRIED	CHRISTIAN	Primary & below	UNEMPLOYED	25-29
KISUMU	32	NO	YES	UNCIRCUMCISED	MARRIED	CHRISTIAN	Secondary	SALARIES/WAGES	30-34	UNCIRCUMCISED
KISUMU	31	NO	NO		MARRIED	CHRISTIAN	Primary & below	UNEMPLOYED	30-34
KISUMU	27	NO	YES	UNCIRCUMCISED	MARRIED	CHRISTIAN	Secondary	SALARIES/WAGES	25-29	UNCIRCUMCISED
KISUMU	34	YES	YES	FULLY CIRCUMCISED	MARRIED	CHRISTIAN	Post secondary	SALARIES/WAGES	30-34	FULLY CIRCUMCISED
KISUMU	29	YES	YES	FULLY CIRCUMCISED	MARRIED	CHRISTIAN	Primary & below	SALARIES/WAGES	25-29	FULLY CIRCUMCISED
KISUMU	35	NO	YES	UNCIRCUMCISED	MARRIED	CHRISTIAN	Primary & below	SALARIES/WAGES	35-39	UNCIRCUMCISED
KISUMU	39	YES	YES	FULLY CIRCUMCISED	MARRIED	CHRISTIAN	Post secondary	UNEMPLOYED	35-39	FULLY CIRCUMCISED
KISUMU	37	YES	YES	FULLY CIRCUMCISED	MARRIED	CHRISTIAN	Secondary	SALARIES/WAGES	35-39	FULLY CIRCUMCISED
KISUMU	38	NO	YES	UNCIRCUMCISED	MARRIED	CHRISTIAN	Primary & below	UNEMPLOYED	35-39	UNCIRCUMCISED
KISUMU	32	NO	YES	UNCIRCUMCISED	MARRIED	CHRISTIAN	Primary & below	SALARIES/WAGES	30-34	UNCIRCUMCISED
KISUMU	29	NO	YES	UNCIRCUMCISED	MARRIED	CHRISTIAN	Primary & below	UNEMPLOYED	25-29	UNCIRCUMCISED
KISUMU	35	NO	YES	UNCIRCUMCISED	MARRIED	CHRISTIAN	Primary & below	UNEMPLOYED	35-39	UNCIRCUMCISED
KISUMU	26	NO	YES	PARTIALLY CIRCUMCISED	DIVORCED/SEPARATED/WIDOWED	CHRISTIAN	Primary & below	UNEMPLOYED	25-29	UNCIRCUMCISED
KISUMU	29	YES	YES	FULLY CIRCUMCISED	MARRIED	CHRISTIAN	Primary & below	SALARIES/WAGES	25-29	FULLY CIRCUMCISED
KISUMU	30	NO	YES	UNCIRCUMCISED	MARRIED	CHRISTIAN	Primary & below	SALARIES/WAGES	30-34	UNCIRCUMCISED
KISUMU	33	NO	YES	UNCIRCUMCISED	MARRIED	CHRISTIAN	Primary & below	UNEMPLOYED	30-34	UNCIRCUMCISED
KISUMU	25	YES	YES	FULLY CIRCUMCISED	MARRIED	CHRISTIAN	Primary & below	SALARIES/WAGES	25-29	FULLY CIRCUMCISED
KISUMU	33	NO	YES	UNCIRCUMCISED	MARRIED	CHRISTIAN	Primary & below	SALARIES/WAGES	30-34	UNCIRCUMCISED
KISUMU	27	YES	NO		MARRIED	CHRISTIAN	Primary & below	UNEMPLOYED	25-29
KISUMU	36	NO	YES	UNCIRCUMCISED	MARRIED	CHRISTIAN	Primary & below	UNEMPLOYED	35-39	UNCIRCUMCISED
KISUMU	33	YES	YES	FULLY CIRCUMCISED	MARRIED	CHRISTIAN	Primary & below	SALARIES/WAGES	30-34	FULLY CIRCUMCISED
KISUMU	34	YES	YES	FULLY CIRCUMCISED	MARRIED	CHRISTIAN	Primary & below	SALARIES/WAGES	30-34	FULLY CIRCUMCISED
KISUMU	27	NO	YES	UNCIRCUMCISED	SINGLE	CHRISTIAN	Primary & below	SALARIES/WAGES	25-29	UNCIRCUMCISED
KISUMU	28	NO	YES	UNCIRCUMCISED	SINGLE	CHRISTIAN	Primary & below	SALARIES/WAGES	25-29	UNCIRCUMCISED
KISUMU	34	NO	YES	UNCIRCUMCISED	SINGLE	CHRISTIAN	Primary & below	SALARIES/WAGES	30-34	UNCIRCUMCISED
KISUMU	35	YES	YES	FULLY CIRCUMCISED	MARRIED	CHRISTIAN	Primary & below	SALARIES/WAGES	35-39	FULLY CIRCUMCISED
KISUMU	32	YES	YES	FULLY CIRCUMCISED	MARRIED	CHRISTIAN	Primary & below	SALARIES/WAGES	30-34	FULLY CIRCUMCISED
KISUMU	33	NO	YES	UNCIRCUMCISED	MARRIED	CHRISTIAN	Primary & below	UNEMPLOYED	30-34	UNCIRCUMCISED
KISUMU	33	YES	YES	FULLY CIRCUMCISED	MARRIED	CHRISTIAN	Primary & below	SALARIES/WAGES	30-34	FULLY CIRCUMCISED
KISUMU	37	NO	NO		MARRIED	CHRISTIAN	Primary & below	SALARIES/WAGES	35-39
KISUMU	37	YES	YES	FULLY CIRCUMCISED	MARRIED	CHRISTIAN	Primary & below	SALARIES/WAGES	35-39	FULLY CIRCUMCISED
KISUMU	26	NO	NO		MARRIED	CHRISTIAN	Primary & below	UNEMPLOYED	25-29
KISUMU	29	YES	YES	UNCIRCUMCISED	SINGLE	CHRISTIAN	Secondary	SALARIES/WAGES	25-29	UNCIRCUMCISED
KISUMU	25	NO	NO		MARRIED	CHRISTIAN	Primary & below	SALARIES/WAGES	25-29
KISUMU	35	NO	YES	UNCIRCUMCISED	MARRIED	CHRISTIAN	Primary & below	SALARIES/WAGES	35-39	UNCIRCUMCISED
KISUMU	39	NO	NO		MARRIED	CHRISTIAN	Primary & below	SALARIES/WAGES	35-39
KISUMU	29	YES	YES	FULLY CIRCUMCISED	MARRIED	CHRISTIAN	Primary & below	UNEMPLOYED	25-29	FULLY CIRCUMCISED
KISUMU	26	YES	YES	FULLY CIRCUMCISED	MARRIED	CHRISTIAN	Secondary	UNEMPLOYED	25-29	FULLY CIRCUMCISED
KISUMU	33	YES	YES	FULLY CIRCUMCISED	MARRIED	CHRISTIAN	Post secondary	SALARIES/WAGES	30-34	FULLY CIRCUMCISED
KISUMU	38	NO	YES	UNCIRCUMCISED	MARRIED	CHRISTIAN	Primary & below	UNEMPLOYED	35-39	UNCIRCUMCISED
KISUMU	37	NO	NO		MARRIED	CHRISTIAN	Secondary	SALARIES/WAGES	35-39
KISUMU	25	YES	YES	FULLY CIRCUMCISED	SINGLE	CHRISTIAN	Primary & below	SALARIES/WAGES	25-29	FULLY CIRCUMCISED
KISUMU	28	YES	NO		MARRIED	CHRISTIAN	Post secondary	UNEMPLOYED	25-29
KISUMU	27	NO	NO		MARRIED	CHRISTIAN	Secondary	SALARIES/WAGES	25-29
KISUMU	32	NO	YES	UNCIRCUMCISED	MARRIED	CHRISTIAN	Post secondary	UNEMPLOYED	30-34	UNCIRCUMCISED
KISUMU	34	YES	YES	FULLY CIRCUMCISED	MARRIED	CHRISTIAN	Secondary	UNEMPLOYED	30-34	FULLY CIRCUMCISED
KISUMU	33	NO	NO		MARRIED	CHRISTIAN	Primary & below	SALARIES/WAGES	30-34
KISUMU	37	NO	YES	UNCIRCUMCISED	MARRIED	CHRISTIAN	Secondary	UNEMPLOYED	35-39	UNCIRCUMCISED
KISUMU	35	NO	YES	UNCIRCUMCISED	MARRIED	CHRISTIAN	Primary & below	SALARIES/WAGES	35-39	UNCIRCUMCISED
KISUMU	27	NO	YES	UNCIRCUMCISED	MARRIED	CHRISTIAN	Secondary	UNEMPLOYED	25-29	UNCIRCUMCISED
KISUMU	27	NO	YES	UNCIRCUMCISED	SINGLE	CHRISTIAN	Primary & below	SALARIES/WAGES	25-29	UNCIRCUMCISED
KISUMU	32	YES	YES	FULLY CIRCUMCISED	MARRIED	CHRISTIAN	Secondary	SALARIES/WAGES	30-34	FULLY CIRCUMCISED
KISUMU	36	NO	NO		MARRIED	CHRISTIAN	Post secondary	SALARIES/WAGES	35-39
KISUMU	28	YES	YES	FULLY CIRCUMCISED	MARRIED	CHRISTIAN	Secondary	UNEMPLOYED	25-29	FULLY CIRCUMCISED
KISUMU	30	YES	YES	FULLY CIRCUMCISED	MARRIED	CHRISTIAN	Secondary	UNEMPLOYED	30-34	FULLY CIRCUMCISED
KISUMU	29	YES	YES	FULLY CIRCUMCISED	MARRIED	CHRISTIAN	Primary & below	SALARIES/WAGES	25-29	FULLY CIRCUMCISED
KISUMU	32	YES	YES	PARTIALLY CIRCUMCISED	MARRIED	CHRISTIAN	Secondary	UNEMPLOYED	30-34	UNCIRCUMCISED
KISUMU	26	YES	YES	FULLY CIRCUMCISED	SINGLE	CHRISTIAN	Secondary	UNEMPLOYED	25-29	FULLY CIRCUMCISED
KISUMU	28	YES	YES	FULLY CIRCUMCISED	SINGLE	CHRISTIAN	Post secondary	SALARIES/WAGES	25-29	FULLY CIRCUMCISED
KISUMU	31	NO	YES	UNCIRCUMCISED	MARRIED	CHRISTIAN	Primary & below	UNEMPLOYED	30-34	UNCIRCUMCISED
KISUMU	34	NO	NO		DIVORCED/SEPARATED/WIDOWED	CHRISTIAN	Secondary	UNEMPLOYED	30-34
KISUMU	31	YES	YES	FULLY CIRCUMCISED	MARRIED	CHRISTIAN	Secondary	UNEMPLOYED	30-34	FULLY CIRCUMCISED
KISUMU	32	YES	YES	FULLY CIRCUMCISED	MARRIED	CHRISTIAN	Post secondary	SALARIES/WAGES	30-34	FULLY CIRCUMCISED
KISUMU	36	NO	YES	UNCIRCUMCISED	MARRIED	CHRISTIAN	Post secondary	SALARIES/WAGES	35-39	UNCIRCUMCISED
KISUMU	27	NO	NO		SINGLE	CHRISTIAN	Post secondary	UNEMPLOYED	25-29
KISUMU	33	NO	YES	UNCIRCUMCISED	MARRIED	CHRISTIAN	Secondary	UNEMPLOYED	30-34	UNCIRCUMCISED
KISUMU	34	YES	YES	FULLY CIRCUMCISED	MARRIED	CHRISTIAN	Post secondary	SALARIES/WAGES	30-34	FULLY CIRCUMCISED
KISUMU	38	YES	YES	FULLY CIRCUMCISED	MARRIED	CHRISTIAN	Post secondary	UNEMPLOYED	35-39	FULLY CIRCUMCISED
KISUMU	29	YES	YES	FULLY CIRCUMCISED	MARRIED	CHRISTIAN	Secondary	SALARIES/WAGES	25-29	FULLY CIRCUMCISED
KISUMU	29	NO	YES	UNCIRCUMCISED	MARRIED	CHRISTIAN	Secondary	UNEMPLOYED	25-29	UNCIRCUMCISED
KISUMU	33	NO	YES	UNCIRCUMCISED	MARRIED	CHRISTIAN	Secondary	SALARIES/WAGES	30-34	UNCIRCUMCISED
KISUMU	31	YES	NO		MARRIED	CHRISTIAN	Secondary	SALARIES/WAGES	30-34
KISUMU	28	YES	NO		SINGLE	CHRISTIAN	Primary & below	SALARIES/WAGES	25-29
KISUMU	29	NO	NO		MARRIED	CHRISTIAN	Primary & below	SALARIES/WAGES	25-29
KISUMU	36	YES	YES	FULLY CIRCUMCISED	MARRIED	CHRISTIAN	Primary & below	SALARIES/WAGES	35-39	FULLY CIRCUMCISED
KISUMU	31	NO	NO		MARRIED	CHRISTIAN	Secondary	SALARIES/WAGES	30-34
KISUMU	28	YES	YES	FULLY CIRCUMCISED	SINGLE	CHRISTIAN	Primary & below	SALARIES/WAGES	25-29	FULLY CIRCUMCISED
KISUMU	38	YES	YES	FULLY CIRCUMCISED	MARRIED	CHRISTIAN	Secondary	SALARIES/WAGES	35-39	FULLY CIRCUMCISED
KISUMU	26	NO	NO		SINGLE	CHRISTIAN	Post secondary	UNEMPLOYED	25-29
KISUMU	34	YES	YES	FULLY CIRCUMCISED	MARRIED	CHRISTIAN	Primary & below	SALARIES/WAGES	30-34	FULLY CIRCUMCISED
KISUMU	31	YES	YES	FULLY CIRCUMCISED	SINGLE	CHRISTIAN	Post secondary	UNEMPLOYED	30-34	FULLY CIRCUMCISED
KISUMU	34	NO	NO		MARRIED	CHRISTIAN	Post secondary	SALARIES/WAGES	30-34
KISUMU	38	YES	YES	FULLY CIRCUMCISED	MARRIED	CHRISTIAN	Post secondary	SALARIES/WAGES	35-39	FULLY CIRCUMCISED
KISUMU	34	YES	NO		MARRIED	CHRISTIAN	Secondary	SALARIES/WAGES	30-34
KISUMU	28	YES	YES	FULLY CIRCUMCISED	MARRIED	CHRISTIAN	Post secondary	SALARIES/WAGES	25-29	FULLY CIRCUMCISED
KISUMU	35	NO	YES	UNCIRCUMCISED	MARRIED	CHRISTIAN	Secondary	SALARIES/WAGES	35-39	UNCIRCUMCISED
KISUMU	35	NO	YES	UNCIRCUMCISED	MARRIED	CHRISTIAN	Secondary	SALARIES/WAGES	35-39	UNCIRCUMCISED
KISUMU	39	NO	NO		MARRIED	CHRISTIAN	Primary & below	UNEMPLOYED	35-39
KISUMU	35	YES	YES	FULLY CIRCUMCISED	MARRIED	CHRISTIAN	Primary & below	SALARIES/WAGES	35-39	FULLY CIRCUMCISED
KISUMU	28	YES	YES	FULLY CIRCUMCISED	MARRIED	CHRISTIAN	Primary & below	SALARIES/WAGES	25-29	FULLY CIRCUMCISED
KISUMU	31	YES	YES	FULLY CIRCUMCISED	MARRIED	CHRISTIAN	Secondary	SALARIES/WAGES	30-34	FULLY CIRCUMCISED
KISUMU	35	YES	NO		MARRIED	CHRISTIAN	Primary & below	SALARIES/WAGES	35-39
KISUMU	34	NO	NO		MARRIED	CHRISTIAN	Secondary	SALARIES/WAGES	30-34
KISUMU	29	YES	NO		MARRIED	CHRISTIAN	Primary & below	SALARIES/WAGES	25-29
KISUMU	28	YES	YES	FULLY CIRCUMCISED	SINGLE	CHRISTIAN	Primary & below	UNEMPLOYED	25-29	FULLY CIRCUMCISED
KISUMU	34	NO	NO		MARRIED	CHRISTIAN	Secondary	UNEMPLOYED	30-34
KISUMU	36	YES	YES	FULLY CIRCUMCISED	MARRIED	CHRISTIAN	Secondary	SALARIES/WAGES	35-39	FULLY CIRCUMCISED
KISUMU	36	YES	YES	FULLY CIRCUMCISED	MARRIED	CHRISTIAN	Primary & below	SALARIES/WAGES	35-39	FULLY CIRCUMCISED
KISUMU	36	YES	YES	FULLY CIRCUMCISED	MARRIED	CHRISTIAN	Primary & below	SALARIES/WAGES	35-39	FULLY CIRCUMCISED
KISUMU	29	YES	NO		MARRIED	CHRISTIAN	Secondary	SALARIES/WAGES	25-29
KISUMU	26	NO	YES	UNCIRCUMCISED	MARRIED	CHRISTIAN	Secondary	UNEMPLOYED	25-29	UNCIRCUMCISED
KISUMU	25	NO	YES	UNCIRCUMCISED	SINGLE	CHRISTIAN	Secondary	SALARIES/WAGES	25-29	UNCIRCUMCISED
KISUMU	35	NO	YES	UNCIRCUMCISED	MARRIED	CHRISTIAN	Secondary	SALARIES/WAGES	35-39	UNCIRCUMCISED
KISUMU	27	YES	YES	FULLY CIRCUMCISED	SINGLE	CHRISTIAN	Post secondary	SALARIES/WAGES	25-29	FULLY CIRCUMCISED
KISUMU	29	YES	YES	PARTIALLY CIRCUMCISED	MARRIED	CHRISTIAN	Primary & below	SALARIES/WAGES	25-29	UNCIRCUMCISED
KISUMU	30	NO	NO		MARRIED	CHRISTIAN	Primary & below	SALARIES/WAGES	30-34
KISUMU	30	YES	YES	FULLY CIRCUMCISED	MARRIED	CHRISTIAN	Secondary	SALARIES/WAGES	30-34	FULLY CIRCUMCISED
KISUMU	29	NO	YES	UNCIRCUMCISED	MARRIED	CHRISTIAN	Primary & below	SALARIES/WAGES	25-29	UNCIRCUMCISED
KISUMU	34	NO	YES	UNCIRCUMCISED	MARRIED	CHRISTIAN	Primary & below	SALARIES/WAGES	30-34	UNCIRCUMCISED
KISUMU	34	YES	NO		MARRIED	CHRISTIAN	Primary & below	SALARIES/WAGES	30-34
KISUMU	38	YES	YES	FULLY CIRCUMCISED	MARRIED	CHRISTIAN	Secondary	SALARIES/WAGES	35-39	FULLY CIRCUMCISED
KISUMU	34	NO	NO		MARRIED	CHRISTIAN	Primary & below	SALARIES/WAGES	30-34
KISUMU	27	YES	YES	FULLY CIRCUMCISED	MARRIED	CHRISTIAN	Secondary	SALARIES/WAGES	25-29	FULLY CIRCUMCISED
KISUMU	30	YES	YES	FULLY CIRCUMCISED	SINGLE	CHRISTIAN	Primary & below	SALARIES/WAGES	30-34	FULLY CIRCUMCISED
KISUMU	36	YES	YES	FULLY CIRCUMCISED	MARRIED	CHRISTIAN	Primary & below	SALARIES/WAGES	35-39	FULLY CIRCUMCISED
KISUMU	27	NO	NO		SINGLE	CHRISTIAN	Post secondary	UNEMPLOYED	25-29
KISUMU	28	NO	YES	UNCIRCUMCISED	MARRIED	CHRISTIAN	Primary & below	SALARIES/WAGES	25-29	UNCIRCUMCISED
KISUMU	29	NO	YES	UNCIRCUMCISED	MARRIED	CHRISTIAN	Primary & below	UNEMPLOYED	25-29	UNCIRCUMCISED
KISUMU	29	NO	YES	UNCIRCUMCISED	MARRIED	CHRISTIAN	Primary & below	UNEMPLOYED	25-29	UNCIRCUMCISED
KISUMU	30	YES	NO		DIVORCED/SEPARATED/WIDOWED	CHRISTIAN	Secondary	SALARIES/WAGES	30-34
KISUMU	25	YES	YES	FULLY CIRCUMCISED	MARRIED	CHRISTIAN	Primary & below	UNEMPLOYED	25-29	FULLY CIRCUMCISED
KISUMU	30	YES	NO		MARRIED	Others	Secondary	SALARIES/WAGES	30-34
KISUMU	38	NO	NO		MARRIED	CHRISTIAN	Primary & below	SALARIES/WAGES	35-39
KISUMU	38	NO	YES	PARTIALLY CIRCUMCISED	MARRIED	CHRISTIAN	Primary & below	UNEMPLOYED	35-39	UNCIRCUMCISED
KISUMU	33	YES	YES	FULLY CIRCUMCISED	MARRIED	CHRISTIAN	Secondary	SALARIES/WAGES	30-34	FULLY CIRCUMCISED
KISUMU	27	NO	YES	UNCIRCUMCISED	MARRIED	CHRISTIAN	Primary & below	SALARIES/WAGES	25-29	UNCIRCUMCISED
KISUMU	35	YES	YES	FULLY CIRCUMCISED	MARRIED	CHRISTIAN	Secondary	SALARIES/WAGES	35-39	FULLY CIRCUMCISED
KISUMU	26	YES	YES	FULLY CIRCUMCISED	MARRIED	CHRISTIAN	Primary & below	SALARIES/WAGES	25-29	FULLY CIRCUMCISED
KISUMU	32	NO	YES	UNCIRCUMCISED	MARRIED	CHRISTIAN	Primary & below	SALARIES/WAGES	30-34	UNCIRCUMCISED
KISUMU	29	YES	YES	FULLY CIRCUMCISED	MARRIED	CHRISTIAN	Primary & below	UNEMPLOYED	25-29	FULLY CIRCUMCISED
KISUMU	28	NO	YES	UNCIRCUMCISED	MARRIED	CHRISTIAN	Primary & below	SALARIES/WAGES	25-29	UNCIRCUMCISED
KISUMU	36	YES	YES	FULLY CIRCUMCISED	MARRIED	CHRISTIAN	Post secondary	SALARIES/WAGES	35-39	FULLY CIRCUMCISED
KISUMU	35	YES	YES	FULLY CIRCUMCISED	MARRIED	CHRISTIAN	Post secondary	SALARIES/WAGES	35-39	FULLY CIRCUMCISED
KISUMU	36	NO	NO		MARRIED	CHRISTIAN	Post secondary	SALARIES/WAGES	35-39
KISUMU	38	YES	YES	FULLY CIRCUMCISED	MARRIED	CHRISTIAN	Post secondary	SALARIES/WAGES	35-39	FULLY CIRCUMCISED
KISUMU	28	NO	NO		MARRIED	CHRISTIAN	Primary & below	SALARIES/WAGES	25-29
KISUMU	26	YES	YES	FULLY CIRCUMCISED	MARRIED	CHRISTIAN	Primary & below	SALARIES/WAGES	25-29	FULLY CIRCUMCISED
KISUMU	27	YES	NO		MARRIED	CHRISTIAN	Secondary	SALARIES/WAGES	25-29
KISUMU	26	NO	YES	UNCIRCUMCISED	MARRIED	CHRISTIAN	Post secondary	SALARIES/WAGES	25-29	UNCIRCUMCISED
KISUMU	30	YES	YES	FULLY CIRCUMCISED	MARRIED	CHRISTIAN	Secondary	SALARIES/WAGES	30-34	FULLY CIRCUMCISED
KISUMU	33	YES	YES	FULLY CIRCUMCISED	MARRIED	CHRISTIAN	Primary & below	SALARIES/WAGES	30-34	FULLY CIRCUMCISED
KISUMU	26	NO	NO		MARRIED	CHRISTIAN	Secondary	SALARIES/WAGES	25-29
KISUMU	39	YES	NO		MARRIED	CHRISTIAN	Post secondary	SALARIES/WAGES	35-39
KISUMU	26	NO	YES	UNCIRCUMCISED	SINGLE	CHRISTIAN	Primary & below	SALARIES/WAGES	25-29	UNCIRCUMCISED
KISUMU	35	YES	YES	FULLY CIRCUMCISED	MARRIED	CHRISTIAN	Post secondary	UNEMPLOYED	35-39	FULLY CIRCUMCISED
KISUMU	32	YES	YES	FULLY CIRCUMCISED	MARRIED	CHRISTIAN	Post secondary	SALARIES/WAGES	30-34	FULLY CIRCUMCISED
KISUMU	35	YES	YES	PARTIALLY CIRCUMCISED	MARRIED	CHRISTIAN	Secondary	SALARIES/WAGES	35-39	UNCIRCUMCISED
KISUMU	27	NO	YES	UNCIRCUMCISED	MARRIED	CHRISTIAN	Primary & below	SALARIES/WAGES	25-29	UNCIRCUMCISED
KISUMU	39	NO	YES	UNCIRCUMCISED	MARRIED	CHRISTIAN	Primary & below	SALARIES/WAGES	35-39	UNCIRCUMCISED
KISUMU	29	YES	NO		MARRIED	CHRISTIAN	Primary & below	SALARIES/WAGES	25-29
KISUMU	29	NO	YES	UNCIRCUMCISED	MARRIED	CHRISTIAN	Post secondary	SALARIES/WAGES	25-29	UNCIRCUMCISED
KISUMU	38	NO	YES	UNCIRCUMCISED	MARRIED	CHRISTIAN	Post secondary	SALARIES/WAGES	35-39	UNCIRCUMCISED
KISUMU	36	NO	YES	UNCIRCUMCISED	MARRIED	CHRISTIAN	Secondary	SALARIES/WAGES	35-39	UNCIRCUMCISED
KISUMU	38	NO	YES	UNCIRCUMCISED	MARRIED	CHRISTIAN	Post secondary	SALARIES/WAGES	35-39	UNCIRCUMCISED
KISUMU	35	YES	YES	FULLY CIRCUMCISED	MARRIED	CHRISTIAN	Primary & below	SALARIES/WAGES	35-39	FULLY CIRCUMCISED
KISUMU	25	YES	YES	FULLY CIRCUMCISED	MARRIED	CHRISTIAN	Post secondary	UNEMPLOYED	25-29	FULLY CIRCUMCISED
KISUMU	28	YES	YES	FULLY CIRCUMCISED	MARRIED	CHRISTIAN	Post secondary	SALARIES/WAGES	25-29	FULLY CIRCUMCISED
KISUMU	26	NO	YES	UNCIRCUMCISED	MARRIED	CHRISTIAN	Secondary	SALARIES/WAGES	25-29	UNCIRCUMCISED
KISUMU	33	YES	NO		MARRIED	CHRISTIAN	Primary & below	SALARIES/WAGES	30-34
KISUMU	28	NO	YES	UNCIRCUMCISED	MARRIED	CHRISTIAN	Primary & below	SALARIES/WAGES	25-29	UNCIRCUMCISED
KISUMU	32	YES	YES	FULLY CIRCUMCISED	MARRIED	CHRISTIAN	Secondary	SALARIES/WAGES	30-34	FULLY CIRCUMCISED
KISUMU	26	NO	NO		MARRIED	CHRISTIAN	Primary & below	SALARIES/WAGES	25-29
KISUMU	31	NO	NO		MARRIED	CHRISTIAN	Primary & below	UNEMPLOYED	30-34
KISUMU	32	YES	NO		MARRIED	CHRISTIAN	Primary & below	UNEMPLOYED	30-34
KISUMU	38	NO	NO		MARRIED	CHRISTIAN	Primary & below	UNEMPLOYED	35-39
KISUMU	39	YES	YES	FULLY CIRCUMCISED	MARRIED	CHRISTIAN	Primary & below	UNEMPLOYED	35-39	FULLY CIRCUMCISED
KISUMU	34	NO	NO		MARRIED	CHRISTIAN	Primary & below	SALARIES/WAGES	30-34
KISUMU	29	YES	NO		MARRIED	CHRISTIAN	Secondary	UNEMPLOYED	25-29
KISUMU	30	NO	YES	UNCIRCUMCISED	MARRIED	CHRISTIAN	Secondary	UNEMPLOYED	30-34	UNCIRCUMCISED
KISUMU	30	YES	YES	FULLY CIRCUMCISED	MARRIED	CHRISTIAN	Secondary	UNEMPLOYED	30-34	FULLY CIRCUMCISED
KISUMU	32	YES	NO		MARRIED	CHRISTIAN	Post secondary	SALARIES/WAGES	30-34
KISUMU	32	NO	YES	UNCIRCUMCISED	MARRIED	CHRISTIAN	Primary & below	SALARIES/WAGES	30-34	UNCIRCUMCISED
KISUMU	32	YES	YES	FULLY CIRCUMCISED	MARRIED	CHRISTIAN	Secondary	UNEMPLOYED	30-34	FULLY CIRCUMCISED
KISUMU	36	YES	YES	FULLY CIRCUMCISED	MARRIED	CHRISTIAN	Secondary	SALARIES/WAGES	35-39	FULLY CIRCUMCISED
KISUMU	30	YES	YES	FULLY CIRCUMCISED	MARRIED	CHRISTIAN	Secondary	SALARIES/WAGES	30-34	FULLY CIRCUMCISED
KISUMU	35	YES	YES	FULLY CIRCUMCISED	MARRIED	CHRISTIAN	Primary & below	UNEMPLOYED	35-39	FULLY CIRCUMCISED
KISUMU	34	YES	YES	FULLY CIRCUMCISED	MARRIED	CHRISTIAN	Secondary	UNEMPLOYED	30-34	FULLY CIRCUMCISED
KISUMU	35	NO	YES	UNCIRCUMCISED	MARRIED	CHRISTIAN	Secondary	SALARIES/WAGES	35-39	UNCIRCUMCISED
KISUMU	39	YES	NO		MARRIED	CHRISTIAN	Post secondary	SALARIES/WAGES	35-39
KISUMU	32	NO	NO		MARRIED	CHRISTIAN	Primary & below	SALARIES/WAGES	30-34
KISUMU	36	YES	YES	FULLY CIRCUMCISED	SINGLE	CHRISTIAN	Primary & below	SALARIES/WAGES	35-39	FULLY CIRCUMCISED
KISUMU	30	YES	YES	FULLY CIRCUMCISED	MARRIED	CHRISTIAN	Primary & below	SALARIES/WAGES	30-34	FULLY CIRCUMCISED
KISUMU	34	YES	YES	FULLY CIRCUMCISED	MARRIED	CHRISTIAN	Post secondary	SALARIES/WAGES	30-34	FULLY CIRCUMCISED
KISUMU	28	YES	NO		MARRIED	CHRISTIAN	Post secondary	SALARIES/WAGES	25-29
KISUMU	30	NO	YES	UNCIRCUMCISED	MARRIED	CHRISTIAN	Primary & below	SALARIES/WAGES	30-34	UNCIRCUMCISED
KISUMU	25	NO	YES	UNCIRCUMCISED	MARRIED	CHRISTIAN	Primary & below	SALARIES/WAGES	25-29	UNCIRCUMCISED
KISUMU	27	NO	NO		MARRIED	CHRISTIAN	Primary & below	UNEMPLOYED	25-29
KISUMU	30	YES	YES	FULLY CIRCUMCISED	MARRIED	CHRISTIAN	Primary & below	UNEMPLOYED	30-34	FULLY CIRCUMCISED
KISUMU	27	YES	NO		MARRIED	CHRISTIAN	Primary & below	UNEMPLOYED	25-29
KISUMU	28	NO	YES	UNCIRCUMCISED	DIVORCED/SEPARATED/WIDOWED	Others	Primary & below	SALARIES/WAGES	25-29	UNCIRCUMCISED
KISUMU	26	NO	NO		SINGLE	CHRISTIAN	Post secondary	UNEMPLOYED	25-29
KISUMU	34	NO	NO		DIVORCED/SEPARATED/WIDOWED	CHRISTIAN	Primary & below	SALARIES/WAGES	30-34
KISUMU	27	YES	YES	FULLY CIRCUMCISED	MARRIED	CHRISTIAN	Primary & below	SALARIES/WAGES	25-29	FULLY CIRCUMCISED
KISUMU	35	NO	YES	UNCIRCUMCISED	MARRIED	CHRISTIAN	Primary & below	UNEMPLOYED	35-39	UNCIRCUMCISED
KISUMU	30	YES	YES	FULLY CIRCUMCISED	MARRIED	Others	Primary & below	SALARIES/WAGES	30-34	FULLY CIRCUMCISED
KISUMU	30	YES	YES	FULLY CIRCUMCISED	SINGLE	CHRISTIAN	Secondary	SALARIES/WAGES	30-34	FULLY CIRCUMCISED
KISUMU	32	NO	NO		MARRIED	CHRISTIAN	Secondary	SALARIES/WAGES	30-34
KISUMU	33	YES	YES	FULLY CIRCUMCISED	MARRIED	CHRISTIAN	Primary & below	SALARIES/WAGES	30-34	FULLY CIRCUMCISED
KISUMU	31	YES	NO		MARRIED	CHRISTIAN	Primary & below	SALARIES/WAGES	30-34
KISUMU	32	NO	YES	UNCIRCUMCISED	MARRIED	CHRISTIAN	Primary & below	SALARIES/WAGES	30-34	UNCIRCUMCISED
KISUMU	32	YES	NO		MARRIED	CHRISTIAN	Post secondary	SALARIES/WAGES	30-34
KISUMU	36	YES	NO		MARRIED	CHRISTIAN	Primary & below	UNEMPLOYED	35-39
KISUMU	31	NO	YES	UNCIRCUMCISED	MARRIED	CHRISTIAN	Secondary	UNEMPLOYED	30-34	UNCIRCUMCISED
KISUMU	30	NO	YES	UNCIRCUMCISED	MARRIED	CHRISTIAN	Post secondary	SALARIES/WAGES	30-34	UNCIRCUMCISED
KISUMU	35	YES	YES	FULLY CIRCUMCISED	MARRIED	CHRISTIAN	Primary & below	SALARIES/WAGES	35-39	FULLY CIRCUMCISED
KISUMU	29	NO	YES	UNCIRCUMCISED	MARRIED	CHRISTIAN	Primary & below	UNEMPLOYED	25-29	UNCIRCUMCISED
KISUMU	25	NO	YES	UNCIRCUMCISED	MARRIED	CHRISTIAN	Primary & below	UNEMPLOYED	25-29	UNCIRCUMCISED
KISUMU	27	YES	YES	FULLY CIRCUMCISED	MARRIED	CHRISTIAN	Post secondary	UNEMPLOYED	25-29	FULLY CIRCUMCISED
KISUMU	33	YES	YES	FULLY CIRCUMCISED	MARRIED	CHRISTIAN	Primary & below	UNEMPLOYED	30-34	FULLY CIRCUMCISED
KISUMU	36	NO	YES	UNCIRCUMCISED	MARRIED	CHRISTIAN	Post secondary	SALARIES/WAGES	35-39	UNCIRCUMCISED
KISUMU	27	NO	YES	UNCIRCUMCISED	MARRIED	CHRISTIAN	Secondary	SALARIES/WAGES	25-29	UNCIRCUMCISED
KISUMU	29	YES	NO		MARRIED	CHRISTIAN	Primary & below	UNEMPLOYED	25-29
KISUMU	37	NO	NO		MARRIED	CHRISTIAN	Secondary	SALARIES/WAGES	35-39
KISUMU	39	NO	YES	UNCIRCUMCISED	MARRIED	CHRISTIAN	Primary & below	UNEMPLOYED	35-39	UNCIRCUMCISED
KISUMU	32	NO	NO		SINGLE	CHRISTIAN	Secondary	UNEMPLOYED	30-34
KISUMU	35	NO	NO		MARRIED	CHRISTIAN	Secondary	SALARIES/WAGES	35-39
KISUMU	35	YES	YES	FULLY CIRCUMCISED	MARRIED	CHRISTIAN	Primary & below	SALARIES/WAGES	35-39	FULLY CIRCUMCISED
KISUMU	34	YES	YES	FULLY CIRCUMCISED	MARRIED	CHRISTIAN	Secondary	SALARIES/WAGES	30-34	FULLY CIRCUMCISED
KISUMU	27	NO	NO		MARRIED	CHRISTIAN	Primary & below	SALARIES/WAGES	25-29
KISUMU	32	NO	YES	UNCIRCUMCISED	MARRIED	CHRISTIAN	Post secondary	UNEMPLOYED	30-34	UNCIRCUMCISED
KISUMU	30	YES	NO		MARRIED	CHRISTIAN	Post secondary	SALARIES/WAGES	30-34
KISUMU	28	YES	YES	FULLY CIRCUMCISED	SINGLE	CHRISTIAN	Post secondary	SALARIES/WAGES	25-29	FULLY CIRCUMCISED
KISUMU	37	NO	YES	PARTIALLY CIRCUMCISED	MARRIED	CHRISTIAN	Post secondary	SALARIES/WAGES	35-39	UNCIRCUMCISED
KISUMU	27	NO	YES	UNCIRCUMCISED	MARRIED	CHRISTIAN	Primary & below	SALARIES/WAGES	25-29	UNCIRCUMCISED
KISUMU	36	YES	YES	FULLY CIRCUMCISED	MARRIED	CHRISTIAN	Secondary	UNEMPLOYED	35-39	FULLY CIRCUMCISED
KISUMU	26	YES	YES	FULLY CIRCUMCISED	SINGLE	CHRISTIAN	Post secondary	SALARIES/WAGES	25-29	FULLY CIRCUMCISED
KISUMU	30	NO	NO		MARRIED	CHRISTIAN	Primary & below	SALARIES/WAGES	30-34
KISUMU	31	NO	YES	UNCIRCUMCISED	MARRIED	CHRISTIAN	Primary & below	UNEMPLOYED	30-34	UNCIRCUMCISED
KISUMU	28	NO	YES	UNCIRCUMCISED	SINGLE	CHRISTIAN	Secondary	UNEMPLOYED	25-29	UNCIRCUMCISED
KISUMU	29	NO	YES	UNCIRCUMCISED	MARRIED	CHRISTIAN	Primary & below	SALARIES/WAGES	25-29	UNCIRCUMCISED
KISUMU	32	NO	YES	UNCIRCUMCISED	MARRIED	CHRISTIAN	Primary & below	UNEMPLOYED	30-34	UNCIRCUMCISED
KISUMU	25	YES	YES	FULLY CIRCUMCISED	MARRIED	CHRISTIAN	Secondary	SALARIES/WAGES	25-29	FULLY CIRCUMCISED
KISUMU	34	NO	YES	PARTIALLY CIRCUMCISED	MARRIED	CHRISTIAN	Post secondary	SALARIES/WAGES	30-34	UNCIRCUMCISED
KISUMU	36	YES	YES	FULLY CIRCUMCISED	DIVORCED/SEPARATED/WIDOWED	CHRISTIAN	Primary & below	SALARIES/WAGES	35-39	FULLY CIRCUMCISED
KISUMU	26	YES	YES	FULLY CIRCUMCISED	MARRIED	CHRISTIAN	Secondary	UNEMPLOYED	25-29	FULLY CIRCUMCISED
KISUMU	31	NO	YES	UNCIRCUMCISED	MARRIED	CHRISTIAN	Post secondary	SALARIES/WAGES	30-34	UNCIRCUMCISED
KISUMU	26	NO	YES	UNCIRCUMCISED	MARRIED	CHRISTIAN	Secondary	SALARIES/WAGES	25-29	UNCIRCUMCISED
KISUMU	26	YES	NO		MARRIED	CHRISTIAN	Post secondary	SALARIES/WAGES	25-29
KISUMU	36	NO	YES	UNCIRCUMCISED	MARRIED	CHRISTIAN	Post secondary	SALARIES/WAGES	35-39	UNCIRCUMCISED
KISUMU	30	NO	YES	UNCIRCUMCISED	MARRIED	CHRISTIAN	Post secondary	UNEMPLOYED	30-34	UNCIRCUMCISED
KISUMU	29	NO	YES	UNCIRCUMCISED	MARRIED	CHRISTIAN	Secondary	SALARIES/WAGES	25-29	UNCIRCUMCISED
KISUMU	30	NO	YES	UNCIRCUMCISED	MARRIED	CHRISTIAN	Primary & below	SALARIES/WAGES	30-34	UNCIRCUMCISED
KISUMU	25	NO	YES	UNCIRCUMCISED	MARRIED	CHRISTIAN	Secondary	SALARIES/WAGES	25-29	UNCIRCUMCISED
KISUMU	31	YES	NO		MARRIED	CHRISTIAN	Secondary	UNEMPLOYED	30-34
KISUMU	29	NO	NO		MARRIED	CHRISTIAN	Secondary	UNEMPLOYED	25-29
KISUMU	27	NO	NO		DIVORCED/SEPARATED/WIDOWED	CHRISTIAN	Primary & below	UNEMPLOYED	25-29
KISUMU	37	YES	YES	FULLY CIRCUMCISED	MARRIED	CHRISTIAN	Secondary	SALARIES/WAGES	35-39	FULLY CIRCUMCISED
KISUMU	25	YES	YES	FULLY CIRCUMCISED	SINGLE	CHRISTIAN	Primary & below	UNEMPLOYED	25-29	FULLY CIRCUMCISED
KISUMU	29	NO	YES	UNCIRCUMCISED	MARRIED	CHRISTIAN	Primary & below	UNEMPLOYED	25-29	UNCIRCUMCISED
KISUMU	30	NO	YES	UNCIRCUMCISED	DIVORCED/SEPARATED/WIDOWED	CHRISTIAN	Primary & below	UNEMPLOYED	30-34	UNCIRCUMCISED
KISUMU	35	YES	YES	FULLY CIRCUMCISED	MARRIED	CHRISTIAN	Secondary	SALARIES/WAGES	35-39	FULLY CIRCUMCISED
KISUMU	33	NO	YES	UNCIRCUMCISED	MARRIED	CHRISTIAN	Secondary	SALARIES/WAGES	30-34	UNCIRCUMCISED
KISUMU	32	NO	NO		MARRIED	CHRISTIAN	Post secondary	SALARIES/WAGES	30-34
KISUMU	31	NO	YES	UNCIRCUMCISED	SINGLE	CHRISTIAN	Post secondary	SALARIES/WAGES	30-34	UNCIRCUMCISED
KISUMU	35	NO	YES	UNCIRCUMCISED	MARRIED	CHRISTIAN	Primary & below	UNEMPLOYED	35-39	UNCIRCUMCISED
KISUMU	39	YES	YES	FULLY CIRCUMCISED	MARRIED	CHRISTIAN	Primary & below	SALARIES/WAGES	35-39	FULLY CIRCUMCISED
KISUMU	31	YES	YES	FULLY CIRCUMCISED	MARRIED	CHRISTIAN	Secondary	SALARIES/WAGES	30-34	FULLY CIRCUMCISED
KISUMU	32	NO	YES	UNCIRCUMCISED	MARRIED	CHRISTIAN	Primary & below	SALARIES/WAGES	30-34	UNCIRCUMCISED
KISUMU	29	NO	YES	UNCIRCUMCISED	MARRIED	CHRISTIAN	Primary & below	SALARIES/WAGES	25-29	UNCIRCUMCISED
KISUMU	35	YES	NO		MARRIED	CHRISTIAN	Secondary	SALARIES/WAGES	35-39
KISUMU	29	YES	YES	FULLY CIRCUMCISED	MARRIED	CHRISTIAN	Primary & below	UNEMPLOYED	25-29	FULLY CIRCUMCISED
KISUMU	32	NO	NO		MARRIED	CHRISTIAN	Primary & below	SALARIES/WAGES	30-34
KISUMU	28	NO	NO		MARRIED	CHRISTIAN	Primary & below	SALARIES/WAGES	25-29
KISUMU	32	YES	YES	FULLY CIRCUMCISED	MARRIED	CHRISTIAN	Post secondary	SALARIES/WAGES	30-34	FULLY CIRCUMCISED
KISUMU	30	NO	YES	PARTIALLY CIRCUMCISED	SINGLE	CHRISTIAN	Post secondary	UNEMPLOYED	30-34	UNCIRCUMCISED
KISUMU	37	NO	NO		MARRIED	CHRISTIAN	Primary & below	UNEMPLOYED	35-39
KISUMU	29	NO	NO		MARRIED	CHRISTIAN	Primary & below	UNEMPLOYED	25-29
KISUMU	32	NO	NO		DIVORCED/SEPARATED/WIDOWED	CHRISTIAN	Primary & below	SALARIES/WAGES	30-34
KISUMU	33	YES	NO		MARRIED	CHRISTIAN	Post secondary	SALARIES/WAGES	30-34
KISUMU	28	YES	YES	FULLY CIRCUMCISED	MARRIED	CHRISTIAN	Primary & below	SALARIES/WAGES	25-29	FULLY CIRCUMCISED
KISUMU	26	NO	YES	UNCIRCUMCISED	MARRIED	CHRISTIAN	Primary & below	UNEMPLOYED	25-29	UNCIRCUMCISED
KISUMU	25	NO	YES	UNCIRCUMCISED	SINGLE	CHRISTIAN	Secondary	UNEMPLOYED	25-29	UNCIRCUMCISED
KISUMU	39	NO	NO		MARRIED	CHRISTIAN	Primary & below	SALARIES/WAGES	35-39
KISUMU	33	YES	NO		SINGLE	CHRISTIAN	Post secondary	SALARIES/WAGES	30-34
KISUMU	33	YES	YES	FULLY CIRCUMCISED	MARRIED	CHRISTIAN	Primary & below	SALARIES/WAGES	30-34	FULLY CIRCUMCISED
KISUMU	28	NO	YES	UNCIRCUMCISED	MARRIED	CHRISTIAN	Post secondary	SALARIES/WAGES	25-29	UNCIRCUMCISED
KISUMU	37	YES	NO		MARRIED	CHRISTIAN	Post secondary	SALARIES/WAGES	35-39
KISUMU	33	YES	NO		MARRIED	CHRISTIAN	Secondary	SALARIES/WAGES	30-34
KISUMU	27	YES	YES	FULLY CIRCUMCISED	MARRIED	CHRISTIAN	Primary & below	SALARIES/WAGES	25-29	FULLY CIRCUMCISED
KISUMU	36	NO	YES	UNCIRCUMCISED	MARRIED	CHRISTIAN	Post secondary	SALARIES/WAGES	35-39	UNCIRCUMCISED
KISUMU	30	YES	NO		SINGLE	CHRISTIAN	Post secondary	SALARIES/WAGES	30-34
KISUMU	28	YES	YES	FULLY CIRCUMCISED	MARRIED	CHRISTIAN	Secondary	UNEMPLOYED	25-29	FULLY CIRCUMCISED
KISUMU	34	YES	YES	FULLY CIRCUMCISED	MARRIED	CHRISTIAN	Primary & below	SALARIES/WAGES	30-34	FULLY CIRCUMCISED
KISUMU	33	YES	YES	FULLY CIRCUMCISED	MARRIED	CHRISTIAN	Secondary	SALARIES/WAGES	30-34	FULLY CIRCUMCISED
KISUMU	33	YES	NO		MARRIED	CHRISTIAN	Primary & below	SALARIES/WAGES	30-34
KISUMU	32	YES	YES	FULLY CIRCUMCISED	MARRIED	CHRISTIAN	Primary & below	SALARIES/WAGES	30-34	FULLY CIRCUMCISED
KISUMU	38	NO	YES	UNCIRCUMCISED	MARRIED	CHRISTIAN	Primary & below	SALARIES/WAGES	35-39	UNCIRCUMCISED
KISUMU	34	YES	NO		MARRIED	CHRISTIAN	Primary & below	SALARIES/WAGES	30-34
KISUMU	28	NO	NO		MARRIED	CHRISTIAN	Primary & below	SALARIES/WAGES	25-29
KISUMU	27	NO	NO		MARRIED	CHRISTIAN	Secondary	UNEMPLOYED	25-29
KISUMU	30	NO	YES	PARTIALLY CIRCUMCISED	MARRIED	CHRISTIAN	Primary & below	SALARIES/WAGES	30-34	UNCIRCUMCISED
KISUMU	25	YES	NO		MARRIED	CHRISTIAN	Primary & below	SALARIES/WAGES	25-29
KISUMU	33	NO	NO		MARRIED	CHRISTIAN	Primary & below	SALARIES/WAGES	30-34
KISUMU	34	NO	NO		MARRIED	CHRISTIAN	Primary & below	SALARIES/WAGES	30-34
KISUMU	36	NO	YES	PARTIALLY CIRCUMCISED	MARRIED	CHRISTIAN	Secondary	SALARIES/WAGES	35-39	UNCIRCUMCISED
KISUMU	32	YES	NO		MARRIED	CHRISTIAN	Primary & below	SALARIES/WAGES	30-34
KISUMU	27	YES	NO		SINGLE	CHRISTIAN	Post secondary	UNEMPLOYED	25-29
KISUMU	29	YES	YES	FULLY CIRCUMCISED	MARRIED	CHRISTIAN	Secondary	SALARIES/WAGES	25-29	FULLY CIRCUMCISED
KISUMU	31	NO	YES	UNCIRCUMCISED	MARRIED	CHRISTIAN	Post secondary	UNEMPLOYED	30-34	UNCIRCUMCISED
KISUMU	34	NO	NO		MARRIED	CHRISTIAN	Primary & below	SALARIES/WAGES	30-34
KISUMU	27	NO	NO		MARRIED	CHRISTIAN	Primary & below	SALARIES/WAGES	25-29
KISUMU	29	NO	YES	UNCIRCUMCISED	MARRIED	CHRISTIAN	Primary & below	SALARIES/WAGES	25-29	UNCIRCUMCISED
KISUMU	30	YES	YES	FULLY CIRCUMCISED	MARRIED	CHRISTIAN	Post secondary	UNEMPLOYED	30-34	FULLY CIRCUMCISED
KISUMU	26	NO	NO		SINGLE	CHRISTIAN	Post secondary	SALARIES/WAGES	25-29
KISUMU	26	NO	YES	UNCIRCUMCISED	SINGLE	CHRISTIAN	Post secondary	UNEMPLOYED	25-29	UNCIRCUMCISED
KISUMU	32	NO	YES	UNCIRCUMCISED	MARRIED	CHRISTIAN	Secondary	SALARIES/WAGES	30-34	UNCIRCUMCISED
KISUMU	30	NO	NO		MARRIED	CHRISTIAN	Post secondary	SALARIES/WAGES	30-34
KISUMU	30	NO	YES	UNCIRCUMCISED	MARRIED	CHRISTIAN	Primary & below	UNEMPLOYED	30-34	UNCIRCUMCISED
KISUMU	33	NO	YES	UNCIRCUMCISED	MARRIED	CHRISTIAN	Primary & below	SALARIES/WAGES	30-34	UNCIRCUMCISED
KISUMU	30	NO	YES	UNCIRCUMCISED	MARRIED	CHRISTIAN	Post secondary	SALARIES/WAGES	30-34	UNCIRCUMCISED
KISUMU	37	NO	YES	UNCIRCUMCISED	MARRIED	CHRISTIAN	Primary & below	SALARIES/WAGES	35-39	UNCIRCUMCISED
KISUMU	25	YES	YES	FULLY CIRCUMCISED	MARRIED	CHRISTIAN	Secondary	UNEMPLOYED	25-29	FULLY CIRCUMCISED
KISUMU	29	NO	YES	UNCIRCUMCISED	MARRIED	CHRISTIAN	Primary & below	SALARIES/WAGES	25-29	UNCIRCUMCISED
KISUMU	38	YES	YES	FULLY CIRCUMCISED	MARRIED	CHRISTIAN	Primary & below	UNEMPLOYED	35-39	FULLY CIRCUMCISED
KISUMU	32	YES	NO		MARRIED	CHRISTIAN	Primary & below	UNEMPLOYED	30-34
KISUMU	36	NO	NO		MARRIED	CHRISTIAN	Primary & below	SALARIES/WAGES	35-39
KISUMU	26	YES	YES	FULLY CIRCUMCISED	SINGLE	CHRISTIAN	Primary & below	SALARIES/WAGES	25-29	FULLY CIRCUMCISED
KISUMU	35	NO	NO		MARRIED	CHRISTIAN	Primary & below	UNEMPLOYED	35-39
KISUMU	35	YES	NO		MARRIED	CHRISTIAN	Post secondary	SALARIES/WAGES	35-39
KISUMU	26	NO	NO		SINGLE	CHRISTIAN	Secondary	UNEMPLOYED	25-29
KISUMU	37	YES	NO		MARRIED	CHRISTIAN	Post secondary	SALARIES/WAGES	35-39
KISUMU	37	NO	YES	UNCIRCUMCISED	MARRIED	CHRISTIAN	Secondary	SALARIES/WAGES	35-39	UNCIRCUMCISED
KISUMU	29	YES	YES	FULLY CIRCUMCISED	MARRIED	CHRISTIAN	Secondary	SALARIES/WAGES	25-29	FULLY CIRCUMCISED
KISUMU	27	NO	YES	UNCIRCUMCISED	MARRIED	CHRISTIAN	Primary & below	SALARIES/WAGES	25-29	UNCIRCUMCISED
KISUMU	36	YES	NO		MARRIED	CHRISTIAN	Secondary	SALARIES/WAGES	35-39
KISUMU	31	YES	YES	FULLY CIRCUMCISED	MARRIED	CHRISTIAN	Secondary	SALARIES/WAGES	30-34	FULLY CIRCUMCISED
KISUMU	32	NO	YES	UNCIRCUMCISED	SINGLE	CHRISTIAN	Primary & below	SALARIES/WAGES	30-34	UNCIRCUMCISED
KISUMU	30	NO	YES	UNCIRCUMCISED	MARRIED	CHRISTIAN	Primary & below	SALARIES/WAGES	30-34	UNCIRCUMCISED
KISUMU	28	NO	YES	UNCIRCUMCISED	MARRIED	CHRISTIAN	Primary & below	UNEMPLOYED	25-29	UNCIRCUMCISED
KISUMU	25	NO	NO		SINGLE	CHRISTIAN	Primary & below	SALARIES/WAGES	25-29
KISUMU	37	YES	NO		MARRIED	CHRISTIAN	Primary & below	UNEMPLOYED	35-39
KISUMU	31	YES	YES	FULLY CIRCUMCISED	SINGLE	CHRISTIAN	Secondary	UNEMPLOYED	30-34	FULLY CIRCUMCISED
KISUMU	34	YES	YES	PARTIALLY CIRCUMCISED	MARRIED	CHRISTIAN	Primary & below	UNEMPLOYED	30-34	UNCIRCUMCISED
KISUMU	32	YES	YES	FULLY CIRCUMCISED	DIVORCED/SEPARATED/WIDOWED	CHRISTIAN	Primary & below	SALARIES/WAGES	30-34	FULLY CIRCUMCISED
KISUMU	26	NO	YES	UNCIRCUMCISED	MARRIED	CHRISTIAN	Primary & below	UNEMPLOYED	25-29	UNCIRCUMCISED
KISUMU	32	YES	YES	FULLY CIRCUMCISED	MARRIED	CHRISTIAN	Primary & below	UNEMPLOYED	30-34	FULLY CIRCUMCISED
KISUMU	32	NO	YES	UNCIRCUMCISED	MARRIED	CHRISTIAN	Primary & below	SALARIES/WAGES	30-34	UNCIRCUMCISED
KISUMU	29	NO	YES	UNCIRCUMCISED	SINGLE	CHRISTIAN	Primary & below	SALARIES/WAGES	25-29	UNCIRCUMCISED
KISUMU	28	YES	YES	FULLY CIRCUMCISED	MARRIED	CHRISTIAN	Post secondary	SALARIES/WAGES	25-29	FULLY CIRCUMCISED
KISUMU	27	YES	YES	FULLY CIRCUMCISED	MARRIED	CHRISTIAN	Primary & below	SALARIES/WAGES	25-29	FULLY CIRCUMCISED
KISUMU	33	NO	YES	UNCIRCUMCISED	MARRIED	CHRISTIAN	Primary & below	SALARIES/WAGES	30-34	UNCIRCUMCISED
KISUMU	36	NO	YES	UNCIRCUMCISED	SINGLE	CHRISTIAN	Primary & below	SALARIES/WAGES	35-39	UNCIRCUMCISED
KISUMU	27	NO	YES	UNCIRCUMCISED	MARRIED	CHRISTIAN	Primary & below	UNEMPLOYED	25-29	UNCIRCUMCISED
KISUMU	31	NO	NO		DIVORCED/SEPARATED/WIDOWED	CHRISTIAN	Primary & below	UNEMPLOYED	30-34
KISUMU	34	NO	NO		MARRIED	CHRISTIAN	Primary & below	SALARIES/WAGES	30-34
KISUMU	26	YES	NO		SINGLE	CHRISTIAN	Primary & below	UNEMPLOYED	25-29
KISUMU	30	YES	YES	FULLY CIRCUMCISED	MARRIED	CHRISTIAN	Primary & below	SALARIES/WAGES	30-34	FULLY CIRCUMCISED
KISUMU	32	YES	YES	FULLY CIRCUMCISED	MARRIED	CHRISTIAN	Primary & below	UNEMPLOYED	30-34	FULLY CIRCUMCISED
KISUMU	32	YES	YES	FULLY CIRCUMCISED	MARRIED	CHRISTIAN	Primary & below	UNEMPLOYED	30-34	FULLY CIRCUMCISED
KISUMU	39	NO	YES	UNCIRCUMCISED	MARRIED	CHRISTIAN	Primary & below	UNEMPLOYED	35-39	UNCIRCUMCISED
KISUMU	35	YES	YES	FULLY CIRCUMCISED	SINGLE	CHRISTIAN	Primary & below	UNEMPLOYED	35-39	FULLY CIRCUMCISED
KISUMU	36	NO	NO		MARRIED	CHRISTIAN	Post secondary	SALARIES/WAGES	35-39
KISUMU	30	YES	YES	FULLY CIRCUMCISED	SINGLE	CHRISTIAN	Post secondary	UNEMPLOYED	30-34	FULLY CIRCUMCISED
KISUMU	30	NO	YES	UNCIRCUMCISED	MARRIED	CHRISTIAN	Primary & below	SALARIES/WAGES	30-34	UNCIRCUMCISED
KISUMU	34	NO	YES	UNCIRCUMCISED	MARRIED	CHRISTIAN	Post secondary	SALARIES/WAGES	30-34	UNCIRCUMCISED
KISUMU	29	YES	NO		MARRIED	CHRISTIAN	Post secondary	SALARIES/WAGES	25-29
KISUMU	28	YES	NO		MARRIED	CHRISTIAN	Primary & below	SALARIES/WAGES	25-29
KISUMU	35	YES	YES	FULLY CIRCUMCISED	MARRIED	CHRISTIAN	Primary & below	SALARIES/WAGES	35-39	FULLY CIRCUMCISED
KISUMU	26	NO	YES	UNCIRCUMCISED	MARRIED	CHRISTIAN	Secondary	SALARIES/WAGES	25-29	UNCIRCUMCISED
KISUMU	32	YES	YES	FULLY CIRCUMCISED	MARRIED	CHRISTIAN	Post secondary	SALARIES/WAGES	30-34	FULLY CIRCUMCISED
KISUMU	26	YES	YES	FULLY CIRCUMCISED	SINGLE	CHRISTIAN	Secondary	SALARIES/WAGES	25-29	FULLY CIRCUMCISED
KISUMU	28	YES	NO		MARRIED	CHRISTIAN	Primary & below	SALARIES/WAGES	25-29
KISUMU	30	YES	YES	FULLY CIRCUMCISED	MARRIED	CHRISTIAN	Post secondary	SALARIES/WAGES	30-34	FULLY CIRCUMCISED
KISUMU	28	YES	YES	FULLY CIRCUMCISED	SINGLE	CHRISTIAN	Secondary	UNEMPLOYED	25-29	FULLY CIRCUMCISED
KISUMU	29	NO	YES	UNCIRCUMCISED	MARRIED	CHRISTIAN	Post secondary	SALARIES/WAGES	25-29	UNCIRCUMCISED
KISUMU	28	YES	NO		SINGLE	CHRISTIAN	Secondary	UNEMPLOYED	25-29
KISUMU	27	YES	YES	FULLY CIRCUMCISED	SINGLE	CHRISTIAN	Primary & below	UNEMPLOYED	25-29	FULLY CIRCUMCISED
KISUMU	28	YES	NO		MARRIED	CHRISTIAN	Secondary	SALARIES/WAGES	25-29
KISUMU	25	YES	YES	FULLY CIRCUMCISED	MARRIED	CHRISTIAN	Primary & below	SALARIES/WAGES	25-29	FULLY CIRCUMCISED
KISUMU	27	YES	YES	FULLY CIRCUMCISED	MARRIED	CHRISTIAN	Secondary	SALARIES/WAGES	25-29	FULLY CIRCUMCISED
KISUMU	29	YES	NO		SINGLE	CHRISTIAN	Post secondary	SALARIES/WAGES	25-29
KISUMU	38	YES	NO		MARRIED	CHRISTIAN	Secondary	SALARIES/WAGES	35-39
KISUMU	32	NO	YES	UNCIRCUMCISED	MARRIED	CHRISTIAN	Primary & below	UNEMPLOYED	30-34	UNCIRCUMCISED
KISUMU	33	YES	YES	FULLY CIRCUMCISED	MARRIED	CHRISTIAN	Primary & below	SALARIES/WAGES	30-34	FULLY CIRCUMCISED
KISUMU	26	NO	NO		MARRIED	CHRISTIAN	Primary & below	UNEMPLOYED	25-29
KISUMU	32	YES	YES	FULLY CIRCUMCISED	MARRIED	CHRISTIAN	Primary & below	UNEMPLOYED	30-34	FULLY CIRCUMCISED
KISUMU	34	YES	NO		MARRIED	CHRISTIAN	Post secondary	UNEMPLOYED	30-34
KISUMU	28	NO	NO		SINGLE	CHRISTIAN	Post secondary	SALARIES/WAGES	25-29
KISUMU	25	YES	YES	FULLY CIRCUMCISED	MARRIED	CHRISTIAN	Primary & below	UNEMPLOYED	25-29	FULLY CIRCUMCISED
KISUMU	31	YES	YES	FULLY CIRCUMCISED	MARRIED	CHRISTIAN	Primary & below	SALARIES/WAGES	30-34	FULLY CIRCUMCISED
KISUMU	31	YES	NO		MARRIED	CHRISTIAN	Post secondary	SALARIES/WAGES	30-34
KISUMU	39	YES	NO		MARRIED	CHRISTIAN	Primary & below	SALARIES/WAGES	35-39
KISUMU	30	NO	NO		MARRIED	CHRISTIAN	Primary & below	UNEMPLOYED	30-34
KISUMU	29	YES	NO		MARRIED	CHRISTIAN	Primary & below	SALARIES/WAGES	25-29
KISUMU	25	YES	YES	FULLY CIRCUMCISED	MARRIED	CHRISTIAN	Primary & below	SALARIES/WAGES	25-29	FULLY CIRCUMCISED
KISUMU	34	YES	NO		MARRIED	CHRISTIAN	Primary & below	SALARIES/WAGES	30-34
KISUMU	36	YES	YES	FULLY CIRCUMCISED	MARRIED	CHRISTIAN	Secondary	SALARIES/WAGES	35-39	FULLY CIRCUMCISED
KISUMU	32	YES	YES	FULLY CIRCUMCISED	MARRIED	CHRISTIAN	Primary & below	SALARIES/WAGES	30-34	FULLY CIRCUMCISED
KISUMU	34	YES	YES	FULLY CIRCUMCISED	MARRIED	CHRISTIAN	Primary & below	SALARIES/WAGES	30-34	FULLY CIRCUMCISED
KISUMU	30	NO	NO		MARRIED	CHRISTIAN	Secondary	SALARIES/WAGES	30-34
KISUMU	27	YES	NO		SINGLE	CHRISTIAN	Post secondary	UNEMPLOYED	25-29
KISUMU	34	NO	NO		MARRIED	CHRISTIAN	Primary & below	SALARIES/WAGES	30-34
KISUMU	31	YES	NO		MARRIED	CHRISTIAN	Post secondary	SALARIES/WAGES	30-34
KISUMU	28	YES	YES	FULLY CIRCUMCISED	SINGLE	CHRISTIAN	Secondary	SALARIES/WAGES	25-29	FULLY CIRCUMCISED
KISUMU	35	YES	YES	FULLY CIRCUMCISED	MARRIED	CHRISTIAN	Primary & below	SALARIES/WAGES	35-39	FULLY CIRCUMCISED
KISUMU	32	NO	NO		MARRIED	CHRISTIAN	Secondary	SALARIES/WAGES	30-34
KISUMU	28	YES	YES	FULLY CIRCUMCISED	MARRIED	CHRISTIAN	Primary & below	SALARIES/WAGES	25-29	FULLY CIRCUMCISED
KISUMU	34	YES	YES	FULLY CIRCUMCISED	MARRIED	CHRISTIAN	Primary & below	SALARIES/WAGES	30-34	FULLY CIRCUMCISED
KISUMU	32	YES	YES	FULLY CIRCUMCISED	MARRIED	CHRISTIAN	Secondary	SALARIES/WAGES	30-34	FULLY CIRCUMCISED
KISUMU	26	NO	NO		SINGLE	CHRISTIAN	Primary & below	UNEMPLOYED	25-29
KISUMU	29	YES	YES	FULLY CIRCUMCISED	MARRIED	CHRISTIAN	Post secondary	SALARIES/WAGES	25-29	FULLY CIRCUMCISED
KISUMU	32	YES	YES	FULLY CIRCUMCISED	MARRIED	CHRISTIAN	Post secondary	SALARIES/WAGES	30-34	FULLY CIRCUMCISED
KISUMU	33	NO	YES	UNCIRCUMCISED	SINGLE	CHRISTIAN	Post secondary	SALARIES/WAGES	30-34	UNCIRCUMCISED
KISUMU	30	YES	YES	FULLY CIRCUMCISED	MARRIED	CHRISTIAN	Secondary	SALARIES/WAGES	30-34	FULLY CIRCUMCISED
KISUMU	28	YES	NO		MARRIED	CHRISTIAN	Primary & below	SALARIES/WAGES	25-29
KISUMU	29	YES	NO		MARRIED	CHRISTIAN	Secondary	SALARIES/WAGES	25-29
KISUMU	33	YES	YES	FULLY CIRCUMCISED	MARRIED	CHRISTIAN	Primary & below	SALARIES/WAGES	30-34	FULLY CIRCUMCISED
KISUMU	31	YES	NO		MARRIED	CHRISTIAN	Secondary	SALARIES/WAGES	30-34
KISUMU	37	YES	YES	FULLY CIRCUMCISED	MARRIED	CHRISTIAN	Primary & below	SALARIES/WAGES	35-39	FULLY CIRCUMCISED
KISUMU	34	YES	YES	FULLY CIRCUMCISED	MARRIED	CHRISTIAN	Secondary	SALARIES/WAGES	30-34	FULLY CIRCUMCISED
KISUMU	31	YES	YES	FULLY CIRCUMCISED	MARRIED	CHRISTIAN	Secondary	SALARIES/WAGES	30-34	FULLY CIRCUMCISED
KISUMU	28	NO	YES	UNCIRCUMCISED	MARRIED	CHRISTIAN	Primary & below	SALARIES/WAGES	25-29	UNCIRCUMCISED
KISUMU	29	YES	YES	FULLY CIRCUMCISED	SINGLE	CHRISTIAN	Secondary	SALARIES/WAGES	25-29	FULLY CIRCUMCISED
KISUMU	26	NO	NO		SINGLE	CHRISTIAN	Secondary	SALARIES/WAGES	25-29
KISUMU	33	NO	NO		MARRIED	CHRISTIAN	Secondary	SALARIES/WAGES	30-34
KISUMU	30	NO	NO		MARRIED	CHRISTIAN	Secondary	UNEMPLOYED	30-34
KISUMU	29	NO	NO		MARRIED	CHRISTIAN	Post secondary	SALARIES/WAGES	25-29
KISUMU	31	YES	NO		MARRIED	CHRISTIAN	Post secondary	SALARIES/WAGES	30-34
KISUMU	27	YES	YES	FULLY CIRCUMCISED	MARRIED	CHRISTIAN	Primary & below	UNEMPLOYED	25-29	FULLY CIRCUMCISED
KISUMU	34	YES	YES	FULLY CIRCUMCISED	MARRIED	CHRISTIAN	Primary & below	UNEMPLOYED	30-34	FULLY CIRCUMCISED
KISUMU	27	YES	NO		MARRIED	CHRISTIAN	Secondary	SALARIES/WAGES	25-29
KISUMU	27	NO	NO		MARRIED	CHRISTIAN	Post secondary	SALARIES/WAGES	25-29
KISUMU	27	YES	YES	FULLY CIRCUMCISED	MARRIED	CHRISTIAN	Primary & below	SALARIES/WAGES	25-29	FULLY CIRCUMCISED
KISUMU	37	NO	YES	UNCIRCUMCISED	MARRIED	CHRISTIAN	Secondary	UNEMPLOYED	35-39	UNCIRCUMCISED
KISUMU	26	YES	YES	FULLY CIRCUMCISED	MARRIED	Others	Secondary	UNEMPLOYED	25-29	FULLY CIRCUMCISED
KISUMU	25	NO	YES	UNCIRCUMCISED	MARRIED	CHRISTIAN	Secondary	UNEMPLOYED	25-29	UNCIRCUMCISED
KISUMU	28	YES	YES	FULLY CIRCUMCISED	MARRIED	CHRISTIAN	Primary & below	SALARIES/WAGES	25-29	FULLY CIRCUMCISED
KISUMU	29	YES	NO		MARRIED	CHRISTIAN	Secondary	SALARIES/WAGES	25-29
KISUMU	32	NO	YES	UNCIRCUMCISED	MARRIED	CHRISTIAN	Secondary	SALARIES/WAGES	30-34	UNCIRCUMCISED
KISUMU	25	NO	YES	UNCIRCUMCISED	MARRIED	CHRISTIAN	Secondary	SALARIES/WAGES	25-29	UNCIRCUMCISED
KISUMU	32	NO	YES	UNCIRCUMCISED	MARRIED	CHRISTIAN	Primary & below	SALARIES/WAGES	30-34	UNCIRCUMCISED
KISUMU	28	YES	YES	FULLY CIRCUMCISED	MARRIED	CHRISTIAN	Primary & below	SALARIES/WAGES	25-29	FULLY CIRCUMCISED
KISUMU	30	YES	NO		MARRIED	CHRISTIAN	Primary & below	SALARIES/WAGES	30-34
KISUMU	36	YES	YES	FULLY CIRCUMCISED	MARRIED	CHRISTIAN	Primary & below	SALARIES/WAGES	35-39	FULLY CIRCUMCISED
KISUMU	34	YES	YES	FULLY CIRCUMCISED	MARRIED	CHRISTIAN	Secondary	SALARIES/WAGES	30-34	FULLY CIRCUMCISED
KISUMU	34	YES	YES	FULLY CIRCUMCISED	MARRIED	CHRISTIAN	Primary & below	SALARIES/WAGES	30-34	FULLY CIRCUMCISED
KISUMU	36	YES	YES	FULLY CIRCUMCISED	MARRIED	CHRISTIAN	Post secondary	SALARIES/WAGES	35-39	FULLY CIRCUMCISED
KISUMU	28	YES	YES	FULLY CIRCUMCISED	MARRIED	CHRISTIAN	Post secondary	SALARIES/WAGES	25-29	FULLY CIRCUMCISED
KISUMU	25	NO	NO		MARRIED	CHRISTIAN	Primary & below	SALARIES/WAGES	25-29
KISUMU	26	YES	YES	FULLY CIRCUMCISED	MARRIED	CHRISTIAN	Primary & below	SALARIES/WAGES	25-29	FULLY CIRCUMCISED
KISUMU	38	YES	YES	FULLY CIRCUMCISED	MARRIED	CHRISTIAN	Post secondary	SALARIES/WAGES	35-39	FULLY CIRCUMCISED
KISUMU	25	YES	YES	FULLY CIRCUMCISED	SINGLE	CHRISTIAN	Post secondary	UNEMPLOYED	25-29	FULLY CIRCUMCISED
KISUMU	27	YES	YES	FULLY CIRCUMCISED	MARRIED	CHRISTIAN	Primary & below	SALARIES/WAGES	25-29	FULLY CIRCUMCISED
KISUMU	39	YES	YES	FULLY CIRCUMCISED	MARRIED	CHRISTIAN	Secondary	SALARIES/WAGES	35-39	FULLY CIRCUMCISED
KISUMU	28	YES	YES	FULLY CIRCUMCISED	DIVORCED/SEPARATED/WIDOWED	CHRISTIAN	Secondary	SALARIES/WAGES	25-29	FULLY CIRCUMCISED
KISUMU	28	YES	YES	FULLY CIRCUMCISED	SINGLE	CHRISTIAN	Secondary	SALARIES/WAGES	25-29	FULLY CIRCUMCISED
KISUMU	30	NO	NO		MARRIED	CHRISTIAN	Secondary	SALARIES/WAGES	30-34
KISUMU	32	NO	YES	UNCIRCUMCISED	MARRIED	CHRISTIAN	Primary & below	UNEMPLOYED	30-34	UNCIRCUMCISED
KISUMU	35	NO	NO		MARRIED	CHRISTIAN	Secondary	UNEMPLOYED	35-39
KISUMU	34	NO	YES	UNCIRCUMCISED	MARRIED	CHRISTIAN	Secondary	SALARIES/WAGES	30-34	UNCIRCUMCISED
KISUMU	36	YES	YES	FULLY CIRCUMCISED	MARRIED	CHRISTIAN	Secondary	SALARIES/WAGES	35-39	FULLY CIRCUMCISED
KISUMU	27	YES	YES	FULLY CIRCUMCISED	MARRIED	CHRISTIAN	Post secondary	SALARIES/WAGES	25-29	FULLY CIRCUMCISED
KISUMU	38	NO	YES	UNCIRCUMCISED	MARRIED	CHRISTIAN	Primary & below	UNEMPLOYED	35-39	UNCIRCUMCISED
KISUMU	25	YES	YES	FULLY CIRCUMCISED	MARRIED	CHRISTIAN	Secondary	SALARIES/WAGES	25-29	FULLY CIRCUMCISED
KISUMU	34	YES	YES	FULLY CIRCUMCISED	MARRIED	CHRISTIAN	Secondary	SALARIES/WAGES	30-34	FULLY CIRCUMCISED
KISUMU	25	NO	NO		SINGLE	CHRISTIAN	Secondary	SALARIES/WAGES	25-29
KISUMU	27	NO	NO		SINGLE	CHRISTIAN	Post secondary	SALARIES/WAGES	25-29
KISUMU	36	NO	NO		MARRIED	CHRISTIAN	Secondary	SALARIES/WAGES	35-39
KISUMU	35	NO	NO		MARRIED	CHRISTIAN	Primary & below	UNEMPLOYED	35-39
KISUMU	34	NO	NO		MARRIED	CHRISTIAN	Primary & below	UNEMPLOYED	30-34
KISUMU	28	NO	NO		MARRIED	CHRISTIAN	Primary & below	UNEMPLOYED	25-29
KISUMU	30	NO	YES	UNCIRCUMCISED	MARRIED	CHRISTIAN	Post secondary	SALARIES/WAGES	30-34	UNCIRCUMCISED
KISUMU	38	YES	YES	FULLY CIRCUMCISED	MARRIED	CHRISTIAN	Post secondary	SALARIES/WAGES	35-39	FULLY CIRCUMCISED
KISUMU	28	NO	YES	UNCIRCUMCISED	MARRIED	CHRISTIAN	Primary & below	SALARIES/WAGES	25-29	UNCIRCUMCISED
KISUMU	39	YES	YES	FULLY CIRCUMCISED	MARRIED	CHRISTIAN	Primary & below	SALARIES/WAGES	35-39	FULLY CIRCUMCISED
KISUMU	31	YES	YES	FULLY CIRCUMCISED	MARRIED	CHRISTIAN	Secondary	UNEMPLOYED	30-34	FULLY CIRCUMCISED
KISUMU	34	YES	YES	FULLY CIRCUMCISED	MARRIED	CHRISTIAN	Secondary	SALARIES/WAGES	30-34	FULLY CIRCUMCISED
KISUMU	35	YES	YES	FULLY CIRCUMCISED	MARRIED	CHRISTIAN	Primary & below	SALARIES/WAGES	35-39	FULLY CIRCUMCISED
KISUMU	35	NO	YES	UNCIRCUMCISED	MARRIED	CHRISTIAN	Primary & below	SALARIES/WAGES	35-39	UNCIRCUMCISED
KISUMU	28	NO	YES	UNCIRCUMCISED	SINGLE	CHRISTIAN	Post secondary	SALARIES/WAGES	25-29	UNCIRCUMCISED
KISUMU	31	NO	YES	UNCIRCUMCISED	SINGLE	CHRISTIAN	Primary & below	SALARIES/WAGES	30-34	UNCIRCUMCISED
KISUMU	39	YES	YES	FULLY CIRCUMCISED	MARRIED	Others	Secondary	SALARIES/WAGES	35-39	FULLY CIRCUMCISED
KISUMU	34	NO	NO		MARRIED	CHRISTIAN	Primary & below	SALARIES/WAGES	30-34
KISUMU	26	YES	YES	FULLY CIRCUMCISED	MARRIED	CHRISTIAN	Primary & below	SALARIES/WAGES	25-29	FULLY CIRCUMCISED
KISUMU	36	NO	NO		MARRIED	CHRISTIAN	Secondary	SALARIES/WAGES	35-39
KISUMU	27	YES	YES	FULLY CIRCUMCISED	SINGLE	CHRISTIAN	Secondary	SALARIES/WAGES	25-29	FULLY CIRCUMCISED
KISUMU	35	NO	YES	UNCIRCUMCISED	MARRIED	CHRISTIAN	Primary & below	SALARIES/WAGES	35-39	UNCIRCUMCISED
KISUMU	32	NO	NO		MARRIED	CHRISTIAN	Primary & below	SALARIES/WAGES	30-34
KISUMU	31	YES	NO		MARRIED	CHRISTIAN	Secondary	SALARIES/WAGES	30-34
KISUMU	34	YES	YES	FULLY CIRCUMCISED	MARRIED	CHRISTIAN	Primary & below	SALARIES/WAGES	30-34	FULLY CIRCUMCISED
KISUMU	33	NO	NO		MARRIED	CHRISTIAN	Primary & below	SALARIES/WAGES	30-34
KISUMU	30	YES	NO		MARRIED	CHRISTIAN	Post secondary	SALARIES/WAGES	30-34
KISUMU	29	YES	NO		MARRIED	CHRISTIAN	Post secondary	SALARIES/WAGES	25-29
KISUMU	33	YES	YES	FULLY CIRCUMCISED	MARRIED	CHRISTIAN	Secondary	SALARIES/WAGES	30-34	FULLY CIRCUMCISED
KISUMU	35	YES	YES	FULLY CIRCUMCISED	MARRIED	CHRISTIAN	Primary & below	SALARIES/WAGES	35-39	FULLY CIRCUMCISED
KISUMU	35	YES	YES	FULLY CIRCUMCISED	MARRIED	CHRISTIAN	Post secondary	SALARIES/WAGES	35-39	FULLY CIRCUMCISED
KISUMU	27	YES	YES	FULLY CIRCUMCISED	MARRIED	CHRISTIAN	Secondary	SALARIES/WAGES	25-29	FULLY CIRCUMCISED
KISUMU	27	YES	YES	FULLY CIRCUMCISED	MARRIED	CHRISTIAN	Secondary	SALARIES/WAGES	25-29	FULLY CIRCUMCISED
KISUMU	27	YES	YES	FULLY CIRCUMCISED	MARRIED	CHRISTIAN	Post secondary	SALARIES/WAGES	25-29	FULLY CIRCUMCISED
KISUMU	36	YES	NO		MARRIED	CHRISTIAN	Primary & below	SALARIES/WAGES	35-39
KISUMU	35	NO	NO		MARRIED	CHRISTIAN	Post secondary	SALARIES/WAGES	35-39
KISUMU	29	YES	YES	FULLY CIRCUMCISED	MARRIED	CHRISTIAN	Secondary	SALARIES/WAGES	25-29	FULLY CIRCUMCISED
KISUMU	36	NO	YES	UNCIRCUMCISED	MARRIED	CHRISTIAN	Secondary	SALARIES/WAGES	35-39	UNCIRCUMCISED
KISUMU	35	YES	YES	FULLY CIRCUMCISED	MARRIED	CHRISTIAN	Primary & below	SALARIES/WAGES	35-39	FULLY CIRCUMCISED
KISUMU	26	YES	NO		MARRIED	CHRISTIAN	Post secondary	SALARIES/WAGES	25-29
KISUMU	35	YES	YES	FULLY CIRCUMCISED	MARRIED	CHRISTIAN	Post secondary	SALARIES/WAGES	35-39	FULLY CIRCUMCISED
KISUMU	31	YES	NO		MARRIED	CHRISTIAN	Primary & below	SALARIES/WAGES	30-34
KISUMU	37	YES	YES	FULLY CIRCUMCISED	MARRIED	CHRISTIAN	Secondary	SALARIES/WAGES	35-39	FULLY CIRCUMCISED
KISUMU	29	NO	YES	UNCIRCUMCISED	MARRIED	CHRISTIAN	Secondary	SALARIES/WAGES	25-29	UNCIRCUMCISED
KISUMU	28	YES	NO		MARRIED	CHRISTIAN	Secondary	SALARIES/WAGES	25-29
KISUMU	36	YES	NO		MARRIED	CHRISTIAN	Secondary	SALARIES/WAGES	35-39
KISUMU	28	YES	YES	FULLY CIRCUMCISED	MARRIED	CHRISTIAN	Secondary	SALARIES/WAGES	25-29	FULLY CIRCUMCISED
KISUMU	39	NO	YES	UNCIRCUMCISED	MARRIED	CHRISTIAN	Primary & below	SALARIES/WAGES	35-39	UNCIRCUMCISED
KISUMU	26	YES	YES	FULLY CIRCUMCISED	SINGLE	CHRISTIAN	Post secondary	SALARIES/WAGES	25-29	FULLY CIRCUMCISED
KISUMU	31	YES	YES	FULLY CIRCUMCISED	MARRIED	CHRISTIAN	Secondary	SALARIES/WAGES	30-34	FULLY CIRCUMCISED
KISUMU	33	YES	NO		MARRIED	CHRISTIAN	Primary & below	SALARIES/WAGES	30-34
KISUMU	29	NO	NO		SINGLE	CHRISTIAN	Post secondary	UNEMPLOYED	25-29
KISUMU	29	NO	YES	UNCIRCUMCISED	MARRIED	CHRISTIAN	Post secondary	SALARIES/WAGES	25-29	UNCIRCUMCISED
KISUMU	38	YES	YES	FULLY CIRCUMCISED	MARRIED	CHRISTIAN	Primary & below	SALARIES/WAGES	35-39	FULLY CIRCUMCISED
KISUMU	28	YES	YES	FULLY CIRCUMCISED	SINGLE	CHRISTIAN	Post secondary	SALARIES/WAGES	25-29	FULLY CIRCUMCISED
KISUMU	28	NO	YES	UNCIRCUMCISED	MARRIED	CHRISTIAN	Secondary	SALARIES/WAGES	25-29	UNCIRCUMCISED
KISUMU	28	YES	NO		SINGLE	CHRISTIAN	Post secondary	SALARIES/WAGES	25-29
KISUMU	31	YES	NO		MARRIED	CHRISTIAN	Post secondary	SALARIES/WAGES	30-34
KISUMU	32	NO	NO		SINGLE	CHRISTIAN	Post secondary	SALARIES/WAGES	30-34
KISUMU	26	YES	YES	FULLY CIRCUMCISED	SINGLE	CHRISTIAN	Secondary	SALARIES/WAGES	25-29	FULLY CIRCUMCISED
KISUMU	30	YES	NO		MARRIED	CHRISTIAN	Secondary	SALARIES/WAGES	30-34
KISUMU	35	YES	NO		MARRIED	CHRISTIAN	Primary & below	SALARIES/WAGES	35-39
KISUMU	31	YES	NO		MARRIED	CHRISTIAN	Primary & below	SALARIES/WAGES	30-34
KISUMU	39	YES	NO		MARRIED	CHRISTIAN	Secondary	SALARIES/WAGES	35-39
KISUMU	31	YES	YES	FULLY CIRCUMCISED	MARRIED	CHRISTIAN	Secondary	SALARIES/WAGES	30-34	FULLY CIRCUMCISED
KISUMU	28	NO	NO		SINGLE	CHRISTIAN	Post secondary	UNEMPLOYED	25-29
KISUMU	34	YES	YES	FULLY CIRCUMCISED	MARRIED	CHRISTIAN	Primary & below	SALARIES/WAGES	30-34	FULLY CIRCUMCISED
KISUMU	30	NO	NO		MARRIED	CHRISTIAN	Primary & below	UNEMPLOYED	30-34
KISUMU	31	NO	YES	UNCIRCUMCISED	MARRIED	CHRISTIAN	Primary & below	UNEMPLOYED	30-34	UNCIRCUMCISED
KISUMU	28	NO	YES	UNCIRCUMCISED	MARRIED	CHRISTIAN	Primary & below	SALARIES/WAGES	25-29	UNCIRCUMCISED
KISUMU	39	NO	YES	UNCIRCUMCISED	MARRIED	CHRISTIAN	Primary & below	UNEMPLOYED	35-39	UNCIRCUMCISED
KISUMU	27	YES	YES	FULLY CIRCUMCISED	MARRIED	CHRISTIAN	Secondary	SALARIES/WAGES	25-29	FULLY CIRCUMCISED
KISUMU	36	YES	NO		MARRIED	CHRISTIAN	Primary & below	UNEMPLOYED	35-39
KISUMU	38	NO	YES	UNCIRCUMCISED	MARRIED	CHRISTIAN	Primary & below	UNEMPLOYED	35-39	UNCIRCUMCISED
KISUMU	36	NO	NO		MARRIED	CHRISTIAN	Primary & below	UNEMPLOYED	35-39
KISUMU	39	NO	YES	UNCIRCUMCISED	MARRIED	CHRISTIAN	Primary & below	UNEMPLOYED	35-39	UNCIRCUMCISED
KISUMU	29	NO	YES	UNCIRCUMCISED	SINGLE	CHRISTIAN	Post secondary	UNEMPLOYED	25-29	UNCIRCUMCISED
KISUMU	26	NO	NO		MARRIED	CHRISTIAN	Primary & below	UNEMPLOYED	25-29
KISUMU	28	NO	YES	UNCIRCUMCISED	MARRIED	CHRISTIAN	Primary & below	UNEMPLOYED	25-29	UNCIRCUMCISED
KISUMU	38	YES	YES	FULLY CIRCUMCISED	MARRIED	CHRISTIAN	Secondary	SALARIES/WAGES	35-39	FULLY CIRCUMCISED
KISUMU	35	NO	YES	UNCIRCUMCISED	MARRIED	CHRISTIAN	Primary & below	SALARIES/WAGES	35-39	UNCIRCUMCISED
KISUMU	28	YES	YES	FULLY CIRCUMCISED	MARRIED	CHRISTIAN	Primary & below	SALARIES/WAGES	25-29	FULLY CIRCUMCISED
KISUMU	39	YES	YES	FULLY CIRCUMCISED	MARRIED	CHRISTIAN	Secondary	SALARIES/WAGES	35-39	FULLY CIRCUMCISED
KISUMU	29	YES	YES	FULLY CIRCUMCISED	MARRIED	CHRISTIAN	Primary & below	SALARIES/WAGES	25-29	FULLY CIRCUMCISED
KISUMU	25	NO	YES	UNCIRCUMCISED	MARRIED	CHRISTIAN	Post secondary	SALARIES/WAGES	25-29	UNCIRCUMCISED
KISUMU	34	YES	YES	FULLY CIRCUMCISED	MARRIED	CHRISTIAN	Primary & below	SALARIES/WAGES	30-34	FULLY CIRCUMCISED
KISUMU	28	NO	YES	UNCIRCUMCISED	MARRIED	CHRISTIAN	Secondary	SALARIES/WAGES	25-29	UNCIRCUMCISED
KISUMU	35	NO	NO		MARRIED	CHRISTIAN	Primary & below	SALARIES/WAGES	35-39
KISUMU	39	YES	YES	FULLY CIRCUMCISED	MARRIED	CHRISTIAN	Primary & below	SALARIES/WAGES	35-39	FULLY CIRCUMCISED
KISUMU	29	YES	YES	FULLY CIRCUMCISED	MARRIED	CHRISTIAN	Secondary	SALARIES/WAGES	25-29	FULLY CIRCUMCISED
KISUMU	29	YES	YES	FULLY CIRCUMCISED	MARRIED	CHRISTIAN	Secondary	SALARIES/WAGES	25-29	FULLY CIRCUMCISED
KISUMU	33	YES	YES	FULLY CIRCUMCISED	MARRIED	CHRISTIAN	Primary & below	SALARIES/WAGES	30-34	FULLY CIRCUMCISED
KISUMU	35	YES	NO		MARRIED	CHRISTIAN	Secondary	SALARIES/WAGES	35-39
KISUMU	30	YES	YES	FULLY CIRCUMCISED	MARRIED	CHRISTIAN	Secondary	SALARIES/WAGES	30-34	FULLY CIRCUMCISED
KISUMU	32	YES	NO		MARRIED	CHRISTIAN	Secondary	SALARIES/WAGES	30-34
KISUMU	34	NO	YES	PARTIALLY CIRCUMCISED	MARRIED	CHRISTIAN	Primary & below	SALARIES/WAGES	30-34	UNCIRCUMCISED
KISUMU	36	YES	YES	FULLY CIRCUMCISED	MARRIED	CHRISTIAN	Secondary	SALARIES/WAGES	35-39	FULLY CIRCUMCISED
KISUMU	33	YES	NO		MARRIED	CHRISTIAN	Secondary	SALARIES/WAGES	30-34
KISUMU	38	YES	NO		MARRIED	CHRISTIAN	Secondary	SALARIES/WAGES	35-39
KISUMU	33	YES	NO		MARRIED	CHRISTIAN	Post secondary	SALARIES/WAGES	30-34
KISUMU	32	YES	NO		SINGLE	Others	Post secondary	SALARIES/WAGES	30-34
KISUMU	29	YES	YES	FULLY CIRCUMCISED	MARRIED	CHRISTIAN	Primary & below	SALARIES/WAGES	25-29	FULLY CIRCUMCISED
KISUMU	30	YES	YES	FULLY CIRCUMCISED	MARRIED	CHRISTIAN	Secondary	SALARIES/WAGES	30-34	FULLY CIRCUMCISED
KISUMU	34	YES	YES	FULLY CIRCUMCISED	MARRIED	CHRISTIAN	Secondary	SALARIES/WAGES	30-34	FULLY CIRCUMCISED
KISUMU	35	YES	YES	FULLY CIRCUMCISED	MARRIED	CHRISTIAN	Primary & below	UNEMPLOYED	35-39	FULLY CIRCUMCISED
KISUMU	35	NO	YES	UNCIRCUMCISED	MARRIED	CHRISTIAN	Primary & below	SALARIES/WAGES	35-39	UNCIRCUMCISED
KISUMU	31	YES	NO		MARRIED	CHRISTIAN	Secondary	SALARIES/WAGES	30-34
KISUMU	25	YES	YES	FULLY CIRCUMCISED	SINGLE	CHRISTIAN	Secondary	UNEMPLOYED	25-29	FULLY CIRCUMCISED
KISUMU	39	YES	YES	FULLY CIRCUMCISED	MARRIED	CHRISTIAN	Secondary	UNEMPLOYED	35-39	FULLY CIRCUMCISED
KISUMU	28	NO	NO		MARRIED	CHRISTIAN	Primary & below	SALARIES/WAGES	25-29
KISUMU	36	YES	NO		MARRIED	CHRISTIAN	Secondary	SALARIES/WAGES	35-39
KISUMU	30	YES	NO		MARRIED	CHRISTIAN	Secondary	SALARIES/WAGES	30-34
KISUMU	34	NO	YES	UNCIRCUMCISED	MARRIED	CHRISTIAN	Secondary	SALARIES/WAGES	30-34	UNCIRCUMCISED
KISUMU	30	YES	YES	FULLY CIRCUMCISED	MARRIED	CHRISTIAN	Secondary	SALARIES/WAGES	30-34	FULLY CIRCUMCISED
KISUMU	39	NO	YES	UNCIRCUMCISED	MARRIED	CHRISTIAN	Primary & below	SALARIES/WAGES	35-39	UNCIRCUMCISED
KISUMU	32	NO	NO		MARRIED	CHRISTIAN	Secondary	SALARIES/WAGES	30-34
KISUMU	33	YES	NO		MARRIED	CHRISTIAN	Primary & below	SALARIES/WAGES	30-34
KISUMU	28	YES	NO		MARRIED	CHRISTIAN	Post secondary	SALARIES/WAGES	25-29
KISUMU	35	YES	NO		MARRIED	Others	Secondary	SALARIES/WAGES	35-39
KISUMU	25	NO	YES	UNCIRCUMCISED	SINGLE	CHRISTIAN	Secondary	UNEMPLOYED	25-29	UNCIRCUMCISED
KISUMU	34	YES	NO		MARRIED	CHRISTIAN	Secondary	SALARIES/WAGES	30-34
KISUMU	36	NO	YES	UNCIRCUMCISED	MARRIED	CHRISTIAN	Post secondary	SALARIES/WAGES	35-39	UNCIRCUMCISED
KISUMU	32	YES	YES	FULLY CIRCUMCISED	MARRIED	CHRISTIAN	Primary & below	SALARIES/WAGES	30-34	FULLY CIRCUMCISED
KISUMU	34	YES	YES	FULLY CIRCUMCISED	MARRIED	CHRISTIAN	Primary & below	SALARIES/WAGES	30-34	FULLY CIRCUMCISED
KISUMU	33	YES	NO		MARRIED	CHRISTIAN	Post secondary	SALARIES/WAGES	30-34
KISUMU	30	NO	YES	UNCIRCUMCISED	MARRIED	CHRISTIAN	Post secondary	SALARIES/WAGES	30-34	UNCIRCUMCISED
KISUMU	32	YES	NO		MARRIED	CHRISTIAN	Secondary	SALARIES/WAGES	30-34
KISUMU	29	NO	YES	UNCIRCUMCISED	MARRIED	CHRISTIAN	Post secondary	SALARIES/WAGES	25-29	UNCIRCUMCISED
KISUMU	31	YES	NO		MARRIED	CHRISTIAN	Secondary	SALARIES/WAGES	30-34
KISUMU	35	YES	NO		MARRIED	CHRISTIAN	Primary & below	SALARIES/WAGES	35-39
KISUMU	32	NO	YES	UNCIRCUMCISED	MARRIED	CHRISTIAN	Primary & below	SALARIES/WAGES	30-34	UNCIRCUMCISED
KISUMU	34	YES	NO		MARRIED	CHRISTIAN	Secondary	SALARIES/WAGES	30-34
KISUMU	28	YES	NO		MARRIED	CHRISTIAN	Secondary	SALARIES/WAGES	25-29
KISUMU	35	YES	YES	PARTIALLY CIRCUMCISED	MARRIED	CHRISTIAN	Primary & below	SALARIES/WAGES	35-39	UNCIRCUMCISED
KISUMU	29	NO	YES	UNCIRCUMCISED	MARRIED	CHRISTIAN	Secondary	SALARIES/WAGES	25-29	UNCIRCUMCISED
KISUMU	29	NO	YES	UNCIRCUMCISED	SINGLE	CHRISTIAN	Primary & below	UNEMPLOYED	25-29	UNCIRCUMCISED
KISUMU	25	NO	NO		MARRIED	CHRISTIAN	Primary & below	SALARIES/WAGES	25-29
KISUMU	32	YES	NO		MARRIED	CHRISTIAN	Secondary	SALARIES/WAGES	30-34
KISUMU	34	YES	YES	FULLY CIRCUMCISED	MARRIED	CHRISTIAN	Primary & below	SALARIES/WAGES	30-34	FULLY CIRCUMCISED
KISUMU	31	YES	YES	FULLY CIRCUMCISED	MARRIED	CHRISTIAN	Secondary	SALARIES/WAGES	30-34	FULLY CIRCUMCISED
KISUMU	29	YES	NO		MARRIED	CHRISTIAN	Primary & below	UNEMPLOYED	25-29
KISUMU	39	NO	NO		MARRIED	CHRISTIAN	Secondary	UNEMPLOYED	35-39
KISUMU	29	NO	NO		MARRIED	CHRISTIAN	Secondary	SALARIES/WAGES	25-29
KISUMU	25	YES	YES	FULLY CIRCUMCISED	SINGLE	CHRISTIAN	Primary & below	UNEMPLOYED	25-29	FULLY CIRCUMCISED
KISUMU	32	YES	YES	FULLY CIRCUMCISED	MARRIED	CHRISTIAN	Secondary	SALARIES/WAGES	30-34	FULLY CIRCUMCISED
KISUMU	31	YES	YES	FULLY CIRCUMCISED	MARRIED	CHRISTIAN	Secondary	SALARIES/WAGES	30-34	FULLY CIRCUMCISED
KISUMU	29	YES	NO		SINGLE	CHRISTIAN	Secondary	UNEMPLOYED	25-29
KISUMU	28	NO	YES	UNCIRCUMCISED	MARRIED	CHRISTIAN	Secondary	SALARIES/WAGES	25-29	UNCIRCUMCISED
KISUMU	35	YES	NO		MARRIED	CHRISTIAN	Post secondary	SALARIES/WAGES	35-39
KISUMU	33	NO	YES	UNCIRCUMCISED	MARRIED	CHRISTIAN	Primary & below	SALARIES/WAGES	30-34	UNCIRCUMCISED
KISUMU	37	YES	NO		MARRIED	CHRISTIAN	Secondary	SALARIES/WAGES	35-39
KISUMU	36	YES	YES	FULLY CIRCUMCISED	MARRIED	CHRISTIAN	Primary & below	SALARIES/WAGES	35-39	FULLY CIRCUMCISED
KISUMU	34	YES	YES	FULLY CIRCUMCISED	MARRIED	CHRISTIAN	Secondary	SALARIES/WAGES	30-34	FULLY CIRCUMCISED
KISUMU	39	NO	NO		MARRIED	CHRISTIAN	Post secondary	UNEMPLOYED	35-39
KISUMU	32	YES	YES	FULLY CIRCUMCISED	MARRIED	CHRISTIAN	Secondary	UNEMPLOYED	30-34	FULLY CIRCUMCISED
KISUMU	37	YES	YES	FULLY CIRCUMCISED	MARRIED	CHRISTIAN	Secondary	SALARIES/WAGES	35-39	FULLY CIRCUMCISED
KISUMU	29	YES	YES	FULLY CIRCUMCISED	MARRIED	CHRISTIAN	Secondary	SALARIES/WAGES	25-29	FULLY CIRCUMCISED
KISUMU	29	YES	YES	FULLY CIRCUMCISED	MARRIED	CHRISTIAN	Primary & below	SALARIES/WAGES	25-29	FULLY CIRCUMCISED
KISUMU	33	YES	NO		MARRIED	CHRISTIAN	Secondary	SALARIES/WAGES	30-34
KISUMU	27	YES	YES	FULLY CIRCUMCISED	MARRIED	CHRISTIAN	Post secondary	SALARIES/WAGES	25-29	FULLY CIRCUMCISED
KISUMU	34	YES	NO		MARRIED	CHRISTIAN	Secondary	SALARIES/WAGES	30-34
KISUMU	35	YES	YES	FULLY CIRCUMCISED	MARRIED	CHRISTIAN	Primary & below	SALARIES/WAGES	35-39	FULLY CIRCUMCISED
KISUMU	29	YES	YES	FULLY CIRCUMCISED	MARRIED	CHRISTIAN	Post secondary	SALARIES/WAGES	25-29	FULLY CIRCUMCISED
KISUMU	27	YES	YES	FULLY CIRCUMCISED	MARRIED	CHRISTIAN	Post secondary	SALARIES/WAGES	25-29	FULLY CIRCUMCISED
KISUMU	30	NO	NO		MARRIED	Others	Primary & below	UNEMPLOYED	30-34
KISUMU	35	YES	NO		MARRIED	CHRISTIAN	Secondary	SALARIES/WAGES	35-39
KISUMU	30	NO	YES	PARTIALLY CIRCUMCISED	MARRIED	CHRISTIAN	Primary & below	SALARIES/WAGES	30-34	UNCIRCUMCISED
KISUMU	27	YES	YES	FULLY CIRCUMCISED	MARRIED	CHRISTIAN	Secondary	SALARIES/WAGES	25-29	FULLY CIRCUMCISED
KISUMU	34	YES	NO		MARRIED	CHRISTIAN	Primary & below	SALARIES/WAGES	30-34
KISUMU	29	YES	NO		MARRIED	CHRISTIAN	Secondary	SALARIES/WAGES	25-29
KISUMU	34	YES	YES	FULLY CIRCUMCISED	MARRIED	CHRISTIAN	Primary & below	SALARIES/WAGES	30-34	FULLY CIRCUMCISED
KISUMU	34	NO	YES	UNCIRCUMCISED	MARRIED	CHRISTIAN	Secondary	UNEMPLOYED	30-34	UNCIRCUMCISED
KISUMU	32	YES	NO		MARRIED	CHRISTIAN	Secondary	SALARIES/WAGES	30-34
KISUMU	33	YES	NO		MARRIED	CHRISTIAN	Primary & below	SALARIES/WAGES	30-34
KISUMU	34	NO	YES	UNCIRCUMCISED	MARRIED	CHRISTIAN	Primary & below	UNEMPLOYED	30-34	UNCIRCUMCISED
KISUMU	26	NO	YES	UNCIRCUMCISED	MARRIED	CHRISTIAN	Primary & below	SALARIES/WAGES	25-29	UNCIRCUMCISED
KISUMU	30	YES	YES	FULLY CIRCUMCISED	MARRIED	CHRISTIAN	Primary & below	SALARIES/WAGES	30-34	FULLY CIRCUMCISED
KISUMU	33	YES	YES	FULLY CIRCUMCISED	MARRIED	CHRISTIAN	Post secondary	SALARIES/WAGES	30-34	FULLY CIRCUMCISED
KISUMU	32	YES	NO		MARRIED	CHRISTIAN	Secondary	SALARIES/WAGES	30-34
KISUMU	33	NO	NO		DIVORCED/SEPARATED/WIDOWED	CHRISTIAN	Primary & below	UNEMPLOYED	30-34
KISUMU	26	NO	NO		MARRIED	CHRISTIAN	Secondary	UNEMPLOYED	25-29
KISUMU	34	NO	NO		DIVORCED/SEPARATED/WIDOWED	CHRISTIAN	Secondary	UNEMPLOYED	30-34
KISUMU	33	NO	YES	UNCIRCUMCISED	MARRIED	CHRISTIAN	Secondary	SALARIES/WAGES	30-34	UNCIRCUMCISED
KISUMU	35	YES	YES	FULLY CIRCUMCISED	MARRIED	CHRISTIAN	Secondary	SALARIES/WAGES	35-39	FULLY CIRCUMCISED
KISUMU	29	YES	YES	FULLY CIRCUMCISED	MARRIED	CHRISTIAN	Secondary	UNEMPLOYED	25-29	FULLY CIRCUMCISED
KISUMU	38	NO	YES	UNCIRCUMCISED	MARRIED	CHRISTIAN	Primary & below	SALARIES/WAGES	35-39	UNCIRCUMCISED
KISUMU	39	NO	YES	UNCIRCUMCISED	MARRIED	CHRISTIAN	Primary & below	UNEMPLOYED	35-39	UNCIRCUMCISED
KISUMU	29	YES	NO		MARRIED	CHRISTIAN	Post secondary	SALARIES/WAGES	25-29
KISUMU	30	NO	NO		MARRIED	CHRISTIAN	Primary & below	SALARIES/WAGES	30-34
KISUMU	32	NO	YES	UNCIRCUMCISED	MARRIED	CHRISTIAN	Post secondary	SALARIES/WAGES	30-34	UNCIRCUMCISED
KISUMU	28	YES	NO		MARRIED	CHRISTIAN	Secondary	SALARIES/WAGES	25-29
KISUMU	26	NO	YES	UNCIRCUMCISED	MARRIED	CHRISTIAN	Primary & below	UNEMPLOYED	25-29	UNCIRCUMCISED
KISUMU	35	YES	NO		MARRIED	CHRISTIAN	Primary & below	SALARIES/WAGES	35-39
KISUMU	31	YES	YES	FULLY CIRCUMCISED	MARRIED	CHRISTIAN	Secondary	SALARIES/WAGES	30-34	FULLY CIRCUMCISED
KISUMU	32	YES	YES	FULLY CIRCUMCISED	MARRIED	Others	Secondary	SALARIES/WAGES	30-34	FULLY CIRCUMCISED
KISUMU	35	YES	NO		MARRIED	CHRISTIAN	Primary & below	UNEMPLOYED	35-39
KISUMU	28	YES	NO		SINGLE	CHRISTIAN	Secondary	SALARIES/WAGES	25-29
KISUMU	39	NO	NO		MARRIED	CHRISTIAN	Secondary	SALARIES/WAGES	35-39
KISUMU	33	YES	YES	FULLY CIRCUMCISED	MARRIED	CHRISTIAN	Secondary	SALARIES/WAGES	30-34	FULLY CIRCUMCISED
KISUMU	32	YES	YES	FULLY CIRCUMCISED	MARRIED	CHRISTIAN	Primary & below	SALARIES/WAGES	30-34	FULLY CIRCUMCISED
KISUMU	39	YES	YES	FULLY CIRCUMCISED	MARRIED	CHRISTIAN	Secondary	SALARIES/WAGES	35-39	FULLY CIRCUMCISED
KISUMU	37	YES	NO		MARRIED	CHRISTIAN	Primary & below	SALARIES/WAGES	35-39
KISUMU	29	YES	NO		SINGLE	CHRISTIAN	Post secondary	UNEMPLOYED	25-29
KISUMU	32	YES	NO		MARRIED	CHRISTIAN	Secondary	SALARIES/WAGES	30-34
KISUMU	28	YES	NO		DIVORCED/SEPARATED/WIDOWED	CHRISTIAN	Secondary	SALARIES/WAGES	25-29
KISUMU	38	NO	YES	PARTIALLY CIRCUMCISED	MARRIED	CHRISTIAN	Primary & below	UNEMPLOYED	35-39	UNCIRCUMCISED
KISUMU	32	YES	YES	FULLY CIRCUMCISED	MARRIED	CHRISTIAN	Secondary	SALARIES/WAGES	30-34	FULLY CIRCUMCISED
KISUMU	31	YES	NO		MARRIED	CHRISTIAN	Secondary	SALARIES/WAGES	30-34
KISUMU	29	NO	NO		MARRIED	CHRISTIAN	Secondary	SALARIES/WAGES	25-29
KISUMU	28	YES	YES	FULLY CIRCUMCISED	MARRIED	CHRISTIAN	Secondary	SALARIES/WAGES	25-29	FULLY CIRCUMCISED
KISUMU	36	YES	YES	FULLY CIRCUMCISED	MARRIED	CHRISTIAN	Post secondary	SALARIES/WAGES	35-39	FULLY CIRCUMCISED
KISUMU	37	YES	YES	FULLY CIRCUMCISED	MARRIED	CHRISTIAN	Primary & below	UNEMPLOYED	35-39	FULLY CIRCUMCISED
KISUMU	30	YES	NO		MARRIED	CHRISTIAN	Secondary	SALARIES/WAGES	30-34
KISUMU	33	YES	YES	FULLY CIRCUMCISED	MARRIED	CHRISTIAN	Primary & below	SALARIES/WAGES	30-34	FULLY CIRCUMCISED
KISUMU	28	NO	NO		MARRIED	CHRISTIAN	Secondary	SALARIES/WAGES	25-29
KISUMU	25	NO	NO		MARRIED	CHRISTIAN	Primary & below	UNEMPLOYED	25-29
KISUMU	31	YES	NO		MARRIED	CHRISTIAN	Secondary	SALARIES/WAGES	30-34
KISUMU	32	YES	YES	FULLY CIRCUMCISED	MARRIED	CHRISTIAN	Post secondary	SALARIES/WAGES	30-34	FULLY CIRCUMCISED
KISUMU	34	YES	YES	FULLY CIRCUMCISED	SINGLE	CHRISTIAN	Primary & below	SALARIES/WAGES	30-34	FULLY CIRCUMCISED
KISUMU	36	YES	NO		MARRIED	CHRISTIAN	Post secondary	SALARIES/WAGES	35-39
KISUMU	30	YES	NO		MARRIED	CHRISTIAN	Secondary	SALARIES/WAGES	30-34
KISUMU	32	YES	NO		MARRIED	CHRISTIAN	Post secondary	SALARIES/WAGES	30-34
KISUMU	31	YES	YES	FULLY CIRCUMCISED	MARRIED	CHRISTIAN	Primary & below	UNEMPLOYED	30-34	FULLY CIRCUMCISED
KISUMU	26	YES	YES	FULLY CIRCUMCISED	MARRIED	CHRISTIAN	Primary & below	SALARIES/WAGES	25-29	FULLY CIRCUMCISED
KISUMU	26	YES	YES	FULLY CIRCUMCISED	MARRIED	CHRISTIAN	Post secondary	UNEMPLOYED	25-29	FULLY CIRCUMCISED
KISUMU	32	YES	YES	FULLY CIRCUMCISED	MARRIED	CHRISTIAN	Primary & below	UNEMPLOYED	30-34	FULLY CIRCUMCISED
KISUMU	35	YES	YES	FULLY CIRCUMCISED	MARRIED	CHRISTIAN	Primary & below	UNEMPLOYED	35-39	FULLY CIRCUMCISED
KISUMU	38	YES	YES	FULLY CIRCUMCISED	SINGLE	CHRISTIAN	Primary & below	SALARIES/WAGES	35-39	FULLY CIRCUMCISED
KISUMU	37	NO	YES	UNCIRCUMCISED	MARRIED	CHRISTIAN	Secondary	SALARIES/WAGES	35-39	UNCIRCUMCISED
KISUMU	38	NO	YES	UNCIRCUMCISED	MARRIED	CHRISTIAN	Primary & below	SALARIES/WAGES	35-39	UNCIRCUMCISED
KISUMU	36	NO	YES	UNCIRCUMCISED	MARRIED	CHRISTIAN	Primary & below	SALARIES/WAGES	35-39	UNCIRCUMCISED
KISUMU	28	YES	YES	FULLY CIRCUMCISED	MARRIED	CHRISTIAN	Secondary	SALARIES/WAGES	25-29	FULLY CIRCUMCISED
KISUMU	27	YES	YES	FULLY CIRCUMCISED	MARRIED	CHRISTIAN	Secondary	SALARIES/WAGES	25-29	FULLY CIRCUMCISED
KISUMU	37	NO	NO		MARRIED	CHRISTIAN	Post secondary	SALARIES/WAGES	35-39
KISUMU	26	YES	YES	FULLY CIRCUMCISED	MARRIED	CHRISTIAN	Primary & below	SALARIES/WAGES	25-29	FULLY CIRCUMCISED
KISUMU	28	YES	YES	FULLY CIRCUMCISED	MARRIED	CHRISTIAN	Secondary	SALARIES/WAGES	25-29	FULLY CIRCUMCISED
KISUMU	31	YES	NO		MARRIED	CHRISTIAN	Secondary	SALARIES/WAGES	30-34
KISUMU	36	YES	YES	FULLY CIRCUMCISED	MARRIED	CHRISTIAN	Post secondary	SALARIES/WAGES	35-39	FULLY CIRCUMCISED
KISUMU	33	NO	YES	UNCIRCUMCISED	MARRIED	CHRISTIAN	Post secondary	SALARIES/WAGES	30-34	UNCIRCUMCISED
KISUMU	26	YES	YES	FULLY CIRCUMCISED	SINGLE	CHRISTIAN	Post secondary	UNEMPLOYED	25-29	FULLY CIRCUMCISED
KISUMU	38	YES	YES	FULLY CIRCUMCISED	MARRIED	CHRISTIAN	Secondary	SALARIES/WAGES	35-39	FULLY CIRCUMCISED
KISUMU	38	NO	YES	UNCIRCUMCISED	MARRIED	CHRISTIAN	Primary & below	UNEMPLOYED	35-39	UNCIRCUMCISED
KISUMU	32	YES	NO		MARRIED	CHRISTIAN	Post secondary	UNEMPLOYED	30-34
KISUMU	26	NO	YES	UNCIRCUMCISED	MARRIED	CHRISTIAN	Secondary	SALARIES/WAGES	25-29	UNCIRCUMCISED
KISUMU	29	YES	NO		MARRIED	CHRISTIAN	Primary & below	SALARIES/WAGES	25-29
KISUMU	28	NO	YES	UNCIRCUMCISED	SINGLE	CHRISTIAN	Post secondary	SALARIES/WAGES	25-29	UNCIRCUMCISED
KISUMU	39	YES	YES	FULLY CIRCUMCISED	MARRIED	CHRISTIAN	Secondary	UNEMPLOYED	35-39	FULLY CIRCUMCISED
KISUMU	28	YES	NO		SINGLE	CHRISTIAN	Post secondary	UNEMPLOYED	25-29
KISUMU	36	NO	YES	UNCIRCUMCISED	MARRIED	CHRISTIAN	Secondary	SALARIES/WAGES	35-39	UNCIRCUMCISED
KISUMU	35	NO	YES	UNCIRCUMCISED	MARRIED	CHRISTIAN	Primary & below	SALARIES/WAGES	35-39	UNCIRCUMCISED
KISUMU	31	YES	NO		MARRIED	CHRISTIAN	Secondary	SALARIES/WAGES	30-34
KISUMU	35	YES	NO		MARRIED	CHRISTIAN	Primary & below	UNEMPLOYED	35-39
KISUMU	29	NO	YES	UNCIRCUMCISED	MARRIED	CHRISTIAN	Primary & below	SALARIES/WAGES	25-29	UNCIRCUMCISED
KISUMU	36	YES	YES	FULLY CIRCUMCISED	SINGLE	CHRISTIAN	Secondary	SALARIES/WAGES	35-39	FULLY CIRCUMCISED
KISUMU	38	YES	YES	FULLY CIRCUMCISED	MARRIED	CHRISTIAN	Post secondary	SALARIES/WAGES	35-39	FULLY CIRCUMCISED
KISUMU	26	YES	YES	FULLY CIRCUMCISED	MARRIED	CHRISTIAN	Secondary	SALARIES/WAGES	25-29	FULLY CIRCUMCISED
KISUMU	37	YES	YES	FULLY CIRCUMCISED	MARRIED	CHRISTIAN	Secondary	SALARIES/WAGES	35-39	FULLY CIRCUMCISED
KISUMU	27	NO	YES	UNCIRCUMCISED	MARRIED	CHRISTIAN	Secondary	SALARIES/WAGES	25-29	UNCIRCUMCISED
KISUMU	38	NO	YES	UNCIRCUMCISED	MARRIED	CHRISTIAN	Secondary	SALARIES/WAGES	35-39	UNCIRCUMCISED
KISUMU	29	YES	YES	FULLY CIRCUMCISED	MARRIED	CHRISTIAN	Primary & below	SALARIES/WAGES	25-29	FULLY CIRCUMCISED
KISUMU	32	YES	NO		MARRIED	CHRISTIAN	Secondary	SALARIES/WAGES	30-34
KISUMU	30	NO	YES	UNCIRCUMCISED	MARRIED	CHRISTIAN	Primary & below	SALARIES/WAGES	30-34	UNCIRCUMCISED
KISUMU	33	YES	NO		MARRIED	CHRISTIAN	Primary & below	SALARIES/WAGES	30-34
KISUMU	26	NO	YES	UNCIRCUMCISED	MARRIED	CHRISTIAN	Post secondary	SALARIES/WAGES	25-29	UNCIRCUMCISED
KISUMU	36	YES	YES	FULLY CIRCUMCISED	MARRIED	CHRISTIAN	Secondary	SALARIES/WAGES	35-39	FULLY CIRCUMCISED
KISUMU	25	YES	NO		MARRIED	CHRISTIAN	Post secondary	SALARIES/WAGES	25-29
KISUMU	25	YES	NO		SINGLE	CHRISTIAN	Post secondary	UNEMPLOYED	25-29
KISUMU	32	YES	YES	FULLY CIRCUMCISED	MARRIED	CHRISTIAN	Primary & below	UNEMPLOYED	30-34	FULLY CIRCUMCISED
KISUMU	29	YES	NO		MARRIED	CHRISTIAN	Primary & below	UNEMPLOYED	25-29
KISUMU	37	YES	YES	FULLY CIRCUMCISED	MARRIED	CHRISTIAN	Post secondary	SALARIES/WAGES	35-39	FULLY CIRCUMCISED
KISUMU	36	YES	YES	FULLY CIRCUMCISED	MARRIED	CHRISTIAN	Primary & below	SALARIES/WAGES	35-39	FULLY CIRCUMCISED
KISUMU	28	YES	YES	FULLY CIRCUMCISED	MARRIED	CHRISTIAN	Primary & below	SALARIES/WAGES	25-29	FULLY CIRCUMCISED
KISUMU	35	NO	YES	UNCIRCUMCISED	MARRIED	CHRISTIAN	Primary & below	SALARIES/WAGES	35-39	UNCIRCUMCISED
KISUMU	31	YES	NO		MARRIED	CHRISTIAN	Secondary	SALARIES/WAGES	30-34
KISUMU	39	YES	YES	FULLY CIRCUMCISED	MARRIED	CHRISTIAN	Post secondary	UNEMPLOYED	35-39	FULLY CIRCUMCISED
KISUMU	37	NO	YES	UNCIRCUMCISED	MARRIED	CHRISTIAN	Primary & below	SALARIES/WAGES	35-39	UNCIRCUMCISED
KISUMU	29	YES	NO		MARRIED	CHRISTIAN	Secondary	SALARIES/WAGES	25-29
KISUMU	34	YES	YES	FULLY CIRCUMCISED	MARRIED	CHRISTIAN	Primary & below	SALARIES/WAGES	30-34	FULLY CIRCUMCISED
KISUMU	36	YES	YES	FULLY CIRCUMCISED	MARRIED	CHRISTIAN	Primary & below	SALARIES/WAGES	35-39	FULLY CIRCUMCISED
KISUMU	35	YES	YES	FULLY CIRCUMCISED	MARRIED	CHRISTIAN	Primary & below	SALARIES/WAGES	35-39	FULLY CIRCUMCISED
KISUMU	30	YES	NO		MARRIED	CHRISTIAN	Secondary	SALARIES/WAGES	30-34
KISUMU	31	YES	YES	FULLY CIRCUMCISED	MARRIED	CHRISTIAN	Secondary	SALARIES/WAGES	30-34	FULLY CIRCUMCISED
KISUMU	36	YES	NO		MARRIED	CHRISTIAN	Primary & below	UNEMPLOYED	35-39
KISUMU	29	YES	NO		MARRIED	CHRISTIAN	Primary & below	SALARIES/WAGES	25-29
KISUMU	30	NO	NO		MARRIED	CHRISTIAN	Primary & below	SALARIES/WAGES	30-34
KISUMU	28	YES	YES	FULLY CIRCUMCISED	SINGLE	CHRISTIAN	Post secondary	SALARIES/WAGES	25-29	FULLY CIRCUMCISED
KISUMU	27	NO	YES	UNCIRCUMCISED	MARRIED	Others	Primary & below	SALARIES/WAGES	25-29	UNCIRCUMCISED
KISUMU	26	YES	YES	FULLY CIRCUMCISED	SINGLE	Others	Post secondary	UNEMPLOYED	25-29	FULLY CIRCUMCISED
KISUMU	33	YES	NO		MARRIED	CHRISTIAN	Post secondary	SALARIES/WAGES	30-34
KISUMU	25	YES	NO		MARRIED	CHRISTIAN	Secondary	SALARIES/WAGES	25-29
KISUMU	25	YES	NO		MARRIED	CHRISTIAN	Secondary	SALARIES/WAGES	25-29
KISUMU	28	NO	YES	UNCIRCUMCISED	MARRIED	CHRISTIAN	Primary & below	SALARIES/WAGES	25-29	UNCIRCUMCISED
KISUMU	38	NO	YES	UNCIRCUMCISED	MARRIED	CHRISTIAN	Secondary	SALARIES/WAGES	35-39	UNCIRCUMCISED
KISUMU	39	NO	YES	UNCIRCUMCISED	DIVORCED/SEPARATED/WIDOWED	CHRISTIAN	Primary & below	SALARIES/WAGES	35-39	UNCIRCUMCISED
KISUMU	36	YES	YES	FULLY CIRCUMCISED	MARRIED	CHRISTIAN	Post secondary	SALARIES/WAGES	35-39	FULLY CIRCUMCISED
KISUMU	27	NO	YES	UNCIRCUMCISED	MARRIED	CHRISTIAN	Secondary	SALARIES/WAGES	25-29	UNCIRCUMCISED
KISUMU	29	NO	YES	UNCIRCUMCISED	MARRIED	CHRISTIAN	Secondary	UNEMPLOYED	25-29	UNCIRCUMCISED
KISUMU	35	NO	YES	UNCIRCUMCISED	MARRIED	CHRISTIAN	Post secondary	SALARIES/WAGES	35-39	UNCIRCUMCISED
KISUMU	35	NO	NO		MARRIED	CHRISTIAN	Secondary	SALARIES/WAGES	35-39
KISUMU	29	YES	YES	FULLY CIRCUMCISED	MARRIED	CHRISTIAN	Primary & below	SALARIES/WAGES	25-29	FULLY CIRCUMCISED
KISUMU	29	NO	YES	UNCIRCUMCISED	MARRIED	CHRISTIAN	Secondary	SALARIES/WAGES	25-29	UNCIRCUMCISED
KISUMU	29	YES	YES	FULLY CIRCUMCISED	SINGLE	CHRISTIAN	Primary & below	SALARIES/WAGES	25-29	FULLY CIRCUMCISED
KISUMU	26	YES	YES	FULLY CIRCUMCISED	SINGLE	CHRISTIAN	Primary & below	SALARIES/WAGES	25-29	FULLY CIRCUMCISED
KISUMU	26	NO	YES	UNCIRCUMCISED	SINGLE	CHRISTIAN	Post secondary	SALARIES/WAGES	25-29	UNCIRCUMCISED
KISUMU	31	YES	NO		MARRIED	CHRISTIAN	Secondary	SALARIES/WAGES	30-34
KISUMU	29	YES	YES	FULLY CIRCUMCISED	MARRIED	CHRISTIAN	Secondary	SALARIES/WAGES	25-29	FULLY CIRCUMCISED
KISUMU	32	YES	NO		MARRIED	CHRISTIAN	Secondary	SALARIES/WAGES	30-34
KISUMU	29	NO	YES	UNCIRCUMCISED	MARRIED	CHRISTIAN	Primary & below	SALARIES/WAGES	25-29	UNCIRCUMCISED
KISUMU	29	YES	NO		SINGLE	CHRISTIAN	Secondary	SALARIES/WAGES	25-29
KISUMU	32	YES	YES	FULLY CIRCUMCISED	MARRIED	CHRISTIAN	Post secondary	SALARIES/WAGES	30-34	FULLY CIRCUMCISED
KISUMU	34	NO	NO		MARRIED	CHRISTIAN	Post secondary	SALARIES/WAGES	30-34
KISUMU	30	NO	YES	UNCIRCUMCISED	MARRIED	CHRISTIAN	Primary & below	SALARIES/WAGES	30-34	UNCIRCUMCISED
KISUMU	31	YES	NO		MARRIED	CHRISTIAN	Secondary	SALARIES/WAGES	30-34
KISUMU	29	NO	YES	UNCIRCUMCISED	MARRIED	CHRISTIAN	Secondary	SALARIES/WAGES	25-29	UNCIRCUMCISED
KISUMU	32	YES	NO		MARRIED	CHRISTIAN	Primary & below	SALARIES/WAGES	30-34
KISUMU	31	YES	NO		MARRIED	CHRISTIAN	Secondary	SALARIES/WAGES	30-34
KISUMU	32	NO	YES	UNCIRCUMCISED	MARRIED	CHRISTIAN	Secondary	SALARIES/WAGES	30-34	UNCIRCUMCISED
KISUMU	37	YES	NO		MARRIED	CHRISTIAN	Secondary	SALARIES/WAGES	35-39
KISUMU	34	YES	NO		MARRIED	CHRISTIAN	Primary & below	SALARIES/WAGES	30-34
KISUMU	31	YES	YES	FULLY CIRCUMCISED	MARRIED	CHRISTIAN	Secondary	SALARIES/WAGES	30-34	FULLY CIRCUMCISED
KISUMU	26	NO	YES	UNCIRCUMCISED	MARRIED	CHRISTIAN	Primary & below	SALARIES/WAGES	25-29	UNCIRCUMCISED
KISUMU	27	YES	NO		MARRIED	CHRISTIAN	Primary & below	SALARIES/WAGES	25-29
KISUMU	33	YES	NO		MARRIED	CHRISTIAN	Secondary	SALARIES/WAGES	30-34
KISUMU	28	YES	YES	FULLY CIRCUMCISED	MARRIED	CHRISTIAN	Primary & below	SALARIES/WAGES	25-29	FULLY CIRCUMCISED
KISUMU	35	NO	YES	UNCIRCUMCISED	MARRIED	CHRISTIAN	Secondary	UNEMPLOYED	35-39	UNCIRCUMCISED
KISUMU	32	YES	YES	FULLY CIRCUMCISED	MARRIED	CHRISTIAN	Post secondary	SALARIES/WAGES	30-34	FULLY CIRCUMCISED
KISUMU	36	YES	NO		MARRIED	CHRISTIAN	Primary & below	SALARIES/WAGES	35-39
KISUMU	25	YES	NO		SINGLE	CHRISTIAN	Post secondary	SALARIES/WAGES	25-29
KISUMU	32	YES	YES	FULLY CIRCUMCISED	MARRIED	CHRISTIAN	Primary & below	UNEMPLOYED	30-34	FULLY CIRCUMCISED
KISUMU	39	NO	YES	UNCIRCUMCISED	MARRIED	CHRISTIAN	Secondary	UNEMPLOYED	35-39	UNCIRCUMCISED
KISUMU	27	YES	YES	FULLY CIRCUMCISED	MARRIED	CHRISTIAN	Secondary	UNEMPLOYED	25-29	FULLY CIRCUMCISED
KISUMU	30	NO	YES	UNCIRCUMCISED	MARRIED	CHRISTIAN	Primary & below	SALARIES/WAGES	30-34	UNCIRCUMCISED
KISUMU	28	YES	YES	FULLY CIRCUMCISED	MARRIED	CHRISTIAN	Primary & below	SALARIES/WAGES	25-29	FULLY CIRCUMCISED
KISUMU	25	YES	YES	FULLY CIRCUMCISED	SINGLE	CHRISTIAN	Secondary	SALARIES/WAGES	25-29	FULLY CIRCUMCISED
KISUMU	38	YES	YES	FULLY CIRCUMCISED	MARRIED	CHRISTIAN	Secondary	UNEMPLOYED	35-39	FULLY CIRCUMCISED
KISUMU	33	NO	YES	UNCIRCUMCISED	MARRIED	CHRISTIAN	Primary & below	UNEMPLOYED	30-34	UNCIRCUMCISED
KISUMU	29	YES	YES	FULLY CIRCUMCISED	MARRIED	CHRISTIAN	Primary & below	UNEMPLOYED	25-29	FULLY CIRCUMCISED
KISUMU	38	YES	NO		MARRIED	CHRISTIAN	Secondary	SALARIES/WAGES	35-39
KISUMU	28	YES	YES	FULLY CIRCUMCISED	MARRIED	CHRISTIAN	Primary & below	SALARIES/WAGES	25-29	FULLY CIRCUMCISED
KISUMU	31	NO	YES	UNCIRCUMCISED	MARRIED	CHRISTIAN	Primary & below	SALARIES/WAGES	30-34	UNCIRCUMCISED
KISUMU	27	NO	YES	UNCIRCUMCISED	SINGLE	CHRISTIAN	Primary & below	SALARIES/WAGES	25-29	UNCIRCUMCISED
KISUMU	38	NO	NO		MARRIED	CHRISTIAN	Primary & below	SALARIES/WAGES	35-39
KISUMU	36	YES	YES	FULLY CIRCUMCISED	MARRIED	CHRISTIAN	Post secondary	UNEMPLOYED	35-39	FULLY CIRCUMCISED
KISUMU	30	YES	YES	FULLY CIRCUMCISED	MARRIED	CHRISTIAN	Post secondary	SALARIES/WAGES	30-34	FULLY CIRCUMCISED
KISUMU	32	YES	YES	FULLY CIRCUMCISED	MARRIED	CHRISTIAN	Primary & below	SALARIES/WAGES	30-34	FULLY CIRCUMCISED
KISUMU	30	YES	YES	FULLY CIRCUMCISED	MARRIED	CHRISTIAN	Secondary	SALARIES/WAGES	30-34	FULLY CIRCUMCISED
KISUMU	38	NO	YES	UNCIRCUMCISED	MARRIED	CHRISTIAN	Secondary	SALARIES/WAGES	35-39	UNCIRCUMCISED
KISUMU	31	YES	NO		MARRIED	CHRISTIAN	Post secondary	SALARIES/WAGES	30-34
KISUMU	30	YES	NO		MARRIED	CHRISTIAN	Secondary	SALARIES/WAGES	30-34
KISUMU	27	YES	YES	FULLY CIRCUMCISED	SINGLE	CHRISTIAN	Secondary	SALARIES/WAGES	25-29	FULLY CIRCUMCISED
KISUMU	34	NO	YES	UNCIRCUMCISED	MARRIED	CHRISTIAN	Post secondary	SALARIES/WAGES	30-34	UNCIRCUMCISED
KISUMU	27	YES	NO		MARRIED	CHRISTIAN	Primary & below	SALARIES/WAGES	25-29
KISUMU	35	YES	YES	FULLY CIRCUMCISED	MARRIED	CHRISTIAN	Primary & below	SALARIES/WAGES	35-39	FULLY CIRCUMCISED
KISUMU	38	NO	NO		MARRIED	CHRISTIAN	Secondary	SALARIES/WAGES	35-39
KISUMU	29	NO	YES	UNCIRCUMCISED	MARRIED	CHRISTIAN	Post secondary	SALARIES/WAGES	25-29	UNCIRCUMCISED
KISUMU	29	YES	YES	FULLY CIRCUMCISED	MARRIED	CHRISTIAN	Secondary	SALARIES/WAGES	25-29	FULLY CIRCUMCISED
KISUMU	36	YES	NO		MARRIED	CHRISTIAN	Secondary	SALARIES/WAGES	35-39
KISUMU	35	YES	NO		MARRIED	CHRISTIAN	Post secondary	SALARIES/WAGES	35-39
KISUMU	34	YES	YES	FULLY CIRCUMCISED	MARRIED	CHRISTIAN	Secondary	SALARIES/WAGES	30-34	FULLY CIRCUMCISED
KISUMU	30	NO	NO		MARRIED	CHRISTIAN	Secondary	UNEMPLOYED	30-34
KISUMU	30	YES	NO		MARRIED	CHRISTIAN	Secondary	SALARIES/WAGES	30-34
KISUMU	28	YES	YES	FULLY CIRCUMCISED	MARRIED	CHRISTIAN	Post secondary	SALARIES/WAGES	25-29	FULLY CIRCUMCISED
KISUMU	29	NO	NO		MARRIED	CHRISTIAN	Secondary	SALARIES/WAGES	25-29
KISUMU	32	NO	NO		MARRIED	CHRISTIAN	Secondary	SALARIES/WAGES	30-34
KISUMU	36	NO	YES	UNCIRCUMCISED	MARRIED	CHRISTIAN	Secondary	SALARIES/WAGES	35-39	UNCIRCUMCISED
KISUMU	31	YES	YES	FULLY CIRCUMCISED	MARRIED	CHRISTIAN	Secondary	SALARIES/WAGES	30-34	FULLY CIRCUMCISED
KISUMU	26	YES	YES	FULLY CIRCUMCISED	SINGLE	CHRISTIAN	Post secondary	SALARIES/WAGES	25-29	FULLY CIRCUMCISED
KISUMU	29	YES	YES	FULLY CIRCUMCISED	MARRIED	CHRISTIAN	Secondary	SALARIES/WAGES	25-29	FULLY CIRCUMCISED
KISUMU	29	YES	NO		MARRIED	CHRISTIAN	Primary & below	SALARIES/WAGES	25-29
KISUMU	27	NO	YES	UNCIRCUMCISED	MARRIED	CHRISTIAN	Secondary	SALARIES/WAGES	25-29	UNCIRCUMCISED
KISUMU	32	YES	NO		MARRIED	Others	Secondary	SALARIES/WAGES	30-34
KISUMU	30	YES	NO		MARRIED	CHRISTIAN	Secondary	SALARIES/WAGES	30-34
KISUMU	27	YES	NO		MARRIED	CHRISTIAN	Primary & below	SALARIES/WAGES	25-29
KISUMU	38	NO	YES	UNCIRCUMCISED	MARRIED	CHRISTIAN	Primary & below	UNEMPLOYED	35-39	UNCIRCUMCISED
KISUMU	36	YES	NO		MARRIED	CHRISTIAN	Secondary	SALARIES/WAGES	35-39
KISUMU	29	YES	YES	FULLY CIRCUMCISED	MARRIED	CHRISTIAN	Secondary	SALARIES/WAGES	25-29	FULLY CIRCUMCISED
KISUMU	28	YES	YES	FULLY CIRCUMCISED	MARRIED	CHRISTIAN	Primary & below	UNEMPLOYED	25-29	FULLY CIRCUMCISED
KISUMU	34	YES	YES	FULLY CIRCUMCISED	MARRIED	CHRISTIAN	Primary & below	SALARIES/WAGES	30-34	FULLY CIRCUMCISED
KISUMU	31	YES	NO		MARRIED	CHRISTIAN	Secondary	SALARIES/WAGES	30-34
KISUMU	27	YES	NO		MARRIED	CHRISTIAN	Primary & below	SALARIES/WAGES	25-29
KISUMU	33	NO	NO		MARRIED	CHRISTIAN	Primary & below	SALARIES/WAGES	30-34
KISUMU	30	YES	NO		MARRIED	CHRISTIAN	Secondary	SALARIES/WAGES	30-34
KISUMU	30	YES	YES	FULLY CIRCUMCISED	MARRIED	CHRISTIAN	Post secondary	SALARIES/WAGES	30-34	FULLY CIRCUMCISED
KISUMU	32	YES	NO		MARRIED	CHRISTIAN	Secondary	SALARIES/WAGES	30-34
KISUMU	35	NO	YES	UNCIRCUMCISED	MARRIED	CHRISTIAN	Post secondary	SALARIES/WAGES	35-39	UNCIRCUMCISED
KISUMU	32	YES	NO		MARRIED	CHRISTIAN	Secondary	SALARIES/WAGES	30-34
KISUMU	26	YES	YES	FULLY CIRCUMCISED	MARRIED	CHRISTIAN	Secondary	UNEMPLOYED	25-29	FULLY CIRCUMCISED
KISUMU	28	YES	YES	FULLY CIRCUMCISED	MARRIED	CHRISTIAN	Primary & below	SALARIES/WAGES	25-29	FULLY CIRCUMCISED
KISUMU	32	YES	YES	FULLY CIRCUMCISED	MARRIED	CHRISTIAN	Secondary	SALARIES/WAGES	30-34	FULLY CIRCUMCISED
KISUMU	36	YES	NO		MARRIED	CHRISTIAN	Secondary	SALARIES/WAGES	35-39
KISUMU	29	YES	YES	FULLY CIRCUMCISED	MARRIED	CHRISTIAN	Primary & below	UNEMPLOYED	25-29	FULLY CIRCUMCISED
KISUMU	35	NO	YES	UNCIRCUMCISED	MARRIED	CHRISTIAN	Secondary	SALARIES/WAGES	35-39	UNCIRCUMCISED
KISUMU	31	YES	YES	FULLY CIRCUMCISED	MARRIED	CHRISTIAN	Primary & below	SALARIES/WAGES	30-34	FULLY CIRCUMCISED
KISUMU	38	NO	NO		MARRIED	CHRISTIAN	Secondary	SALARIES/WAGES	35-39
KISUMU	38	YES	YES	FULLY CIRCUMCISED	MARRIED	CHRISTIAN	Primary & below	UNEMPLOYED	35-39	FULLY CIRCUMCISED
KISUMU	35	NO	NO		MARRIED	CHRISTIAN	Secondary	SALARIES/WAGES	35-39
KISUMU	33	YES	NO		MARRIED	Others	Secondary	SALARIES/WAGES	30-34
KISUMU	32	YES	YES	FULLY CIRCUMCISED	MARRIED	CHRISTIAN	Primary & below	UNEMPLOYED	30-34	FULLY CIRCUMCISED
KISUMU	26	NO	YES	UNCIRCUMCISED	MARRIED	CHRISTIAN	Primary & below	SALARIES/WAGES	25-29	UNCIRCUMCISED
KISUMU	39	YES	NO		MARRIED	CHRISTIAN	Secondary	SALARIES/WAGES	35-39
KISUMU	37	YES	YES	FULLY CIRCUMCISED	MARRIED	CHRISTIAN	Primary & below	SALARIES/WAGES	35-39	FULLY CIRCUMCISED
KISUMU	30	NO	NO		MARRIED	CHRISTIAN	Primary & below	UNEMPLOYED	30-34
KISUMU	30	YES	YES	FULLY CIRCUMCISED	MARRIED	CHRISTIAN	Primary & below	SALARIES/WAGES	30-34	FULLY CIRCUMCISED
KISUMU	27	YES	NO		MARRIED	CHRISTIAN	Primary & below	SALARIES/WAGES	25-29
KISUMU	32	YES	YES	FULLY CIRCUMCISED	MARRIED	CHRISTIAN	Secondary	SALARIES/WAGES	30-34	FULLY CIRCUMCISED
KISUMU	27	YES	NO		SINGLE	CHRISTIAN	Post secondary	SALARIES/WAGES	25-29
KISUMU	32	YES	YES	FULLY CIRCUMCISED	MARRIED	CHRISTIAN	Primary & below	UNEMPLOYED	30-34	FULLY CIRCUMCISED
KISUMU	33	YES	YES	FULLY CIRCUMCISED	MARRIED	CHRISTIAN	Primary & below	SALARIES/WAGES	30-34	FULLY CIRCUMCISED
KISUMU	29	YES	NO		MARRIED	CHRISTIAN	Primary & below	SALARIES/WAGES	25-29
KISUMU	37	YES	YES	FULLY CIRCUMCISED	MARRIED	CHRISTIAN	Primary & below	SALARIES/WAGES	35-39	FULLY CIRCUMCISED
KISUMU	29	YES	YES	FULLY CIRCUMCISED	MARRIED	CHRISTIAN	Primary & below	SALARIES/WAGES	25-29	FULLY CIRCUMCISED
KISUMU	27	YES	YES	FULLY CIRCUMCISED	SINGLE	CHRISTIAN	Secondary	UNEMPLOYED	25-29	FULLY CIRCUMCISED
KISUMU	29	NO	YES	UNCIRCUMCISED	MARRIED	CHRISTIAN	Secondary	SALARIES/WAGES	25-29	UNCIRCUMCISED
KISUMU	35	YES	YES	FULLY CIRCUMCISED	MARRIED	CHRISTIAN	Primary & below	SALARIES/WAGES	35-39	FULLY CIRCUMCISED
KISUMU	31	YES	YES	FULLY CIRCUMCISED	MARRIED	CHRISTIAN	Secondary	UNEMPLOYED	30-34	FULLY CIRCUMCISED
KISUMU	35	YES	NO		MARRIED	CHRISTIAN	Primary & below	SALARIES/WAGES	35-39
KISUMU	35	YES	NO		MARRIED	CHRISTIAN	Secondary	SALARIES/WAGES	35-39
KISUMU	29	YES	YES	FULLY CIRCUMCISED	MARRIED	CHRISTIAN	Secondary	SALARIES/WAGES	25-29	FULLY CIRCUMCISED
KISUMU	31	YES	NO		MARRIED	CHRISTIAN	Primary & below	SALARIES/WAGES	30-34
KISUMU	32	YES	YES	FULLY CIRCUMCISED	MARRIED	CHRISTIAN	Secondary	SALARIES/WAGES	30-34	FULLY CIRCUMCISED
KISUMU	28	YES	NO		MARRIED	CHRISTIAN	Primary & below	SALARIES/WAGES	25-29
KISUMU	33	YES	YES	FULLY CIRCUMCISED	MARRIED	CHRISTIAN	Secondary	SALARIES/WAGES	30-34	FULLY CIRCUMCISED
KISUMU	30	YES	NO		MARRIED	CHRISTIAN	Post secondary	SALARIES/WAGES	30-34
KISUMU	29	YES	NO		MARRIED	CHRISTIAN	Primary & below	SALARIES/WAGES	25-29
KISUMU	34	YES	YES	FULLY CIRCUMCISED	MARRIED	CHRISTIAN	Post secondary	SALARIES/WAGES	30-34	FULLY CIRCUMCISED
KISUMU	36	YES	YES	FULLY CIRCUMCISED	MARRIED	CHRISTIAN	Secondary	SALARIES/WAGES	35-39	FULLY CIRCUMCISED
KISUMU	34	YES	NO		MARRIED	CHRISTIAN	Primary & below	SALARIES/WAGES	30-34
KISUMU	32	YES	YES	FULLY CIRCUMCISED	MARRIED	CHRISTIAN	Primary & below	SALARIES/WAGES	30-34	FULLY CIRCUMCISED
KISUMU	28	YES	NO		MARRIED	CHRISTIAN	Secondary	SALARIES/WAGES	25-29
KISUMU	32	YES	NO		MARRIED	CHRISTIAN	Secondary	SALARIES/WAGES	30-34
KISUMU	29	YES	NO		MARRIED	CHRISTIAN	Secondary	SALARIES/WAGES	25-29
KISUMU	32	YES	NO		MARRIED	CHRISTIAN	Secondary	SALARIES/WAGES	30-34
KISUMU	29	YES	NO		MARRIED	CHRISTIAN	Secondary	SALARIES/WAGES	25-29
KISUMU	30	YES	NO		MARRIED	CHRISTIAN	Primary & below	SALARIES/WAGES	30-34
KISUMU	32	YES	YES	FULLY CIRCUMCISED	MARRIED	CHRISTIAN	Post secondary	SALARIES/WAGES	30-34	FULLY CIRCUMCISED
KISUMU	25	YES	YES	FULLY CIRCUMCISED	MARRIED	CHRISTIAN	Secondary	SALARIES/WAGES	25-29	FULLY CIRCUMCISED
KISUMU	25	NO	YES	UNCIRCUMCISED	SINGLE	CHRISTIAN	Secondary	SALARIES/WAGES	25-29	UNCIRCUMCISED
KISUMU	29	YES	YES	FULLY CIRCUMCISED	MARRIED	CHRISTIAN	Primary & below	SALARIES/WAGES	25-29	FULLY CIRCUMCISED
KISUMU	34	YES	NO		MARRIED	CHRISTIAN	Primary & below	SALARIES/WAGES	30-34
KISUMU	37	YES	YES	FULLY CIRCUMCISED	MARRIED	CHRISTIAN	Secondary	SALARIES/WAGES	35-39	FULLY CIRCUMCISED
KISUMU	34	NO	NO		MARRIED	CHRISTIAN	Secondary	SALARIES/WAGES	30-34
KISUMU	33	YES	YES	FULLY CIRCUMCISED	MARRIED	CHRISTIAN	Primary & below	SALARIES/WAGES	30-34	FULLY CIRCUMCISED
KISUMU	35	YES	NO		MARRIED	CHRISTIAN	Primary & below	SALARIES/WAGES	35-39
KISUMU	36	YES	YES	FULLY CIRCUMCISED	MARRIED	CHRISTIAN	Primary & below	SALARIES/WAGES	35-39	FULLY CIRCUMCISED
KISUMU	33	YES	NO		MARRIED	CHRISTIAN	Secondary	SALARIES/WAGES	30-34
KISUMU	29	NO	YES	UNCIRCUMCISED	MARRIED	CHRISTIAN	Primary & below	SALARIES/WAGES	25-29	UNCIRCUMCISED
KISUMU	32	YES	YES	FULLY CIRCUMCISED	MARRIED	CHRISTIAN	Secondary	SALARIES/WAGES	30-34	FULLY CIRCUMCISED
KISUMU	28	YES	NO		SINGLE	CHRISTIAN	Secondary	UNEMPLOYED	25-29
KISUMU	27	YES	NO		MARRIED	CHRISTIAN	Post secondary	SALARIES/WAGES	25-29
KISUMU	25	YES	YES	FULLY CIRCUMCISED	SINGLE	CHRISTIAN	Post secondary	SALARIES/WAGES	25-29	FULLY CIRCUMCISED
KISUMU	39	YES	NO		MARRIED	CHRISTIAN	Secondary	SALARIES/WAGES	35-39
KISUMU	39	YES	YES	FULLY CIRCUMCISED	MARRIED	CHRISTIAN	Primary & below	SALARIES/WAGES	35-39	FULLY CIRCUMCISED
KISUMU	28	NO	NO		MARRIED	CHRISTIAN	Secondary	SALARIES/WAGES	25-29
KISUMU	35	YES	YES	FULLY CIRCUMCISED	MARRIED	CHRISTIAN	Primary & below	SALARIES/WAGES	35-39	FULLY CIRCUMCISED
KISUMU	39	YES	YES	FULLY CIRCUMCISED	MARRIED	CHRISTIAN	Post secondary	SALARIES/WAGES	35-39	FULLY CIRCUMCISED
KISUMU	39	YES	YES	FULLY CIRCUMCISED	MARRIED	CHRISTIAN	Secondary	SALARIES/WAGES	35-39	FULLY CIRCUMCISED
KISUMU	38	NO	NO		MARRIED	CHRISTIAN	Primary & below	SALARIES/WAGES	35-39
KISUMU	29	NO	YES	UNCIRCUMCISED	SINGLE	CHRISTIAN	Post secondary	SALARIES/WAGES	25-29	UNCIRCUMCISED
KISUMU	30	YES	YES	FULLY CIRCUMCISED	MARRIED	CHRISTIAN	Primary & below	SALARIES/WAGES	30-34	FULLY CIRCUMCISED
KISUMU	30	NO	YES	UNCIRCUMCISED	MARRIED	CHRISTIAN	Secondary	SALARIES/WAGES	30-34	UNCIRCUMCISED
KISUMU	38	YES	YES	FULLY CIRCUMCISED	MARRIED	CHRISTIAN	Secondary	SALARIES/WAGES	35-39	FULLY CIRCUMCISED
KISUMU	30	YES	YES	FULLY CIRCUMCISED	SINGLE	CHRISTIAN	Primary & below	SALARIES/WAGES	30-34	FULLY CIRCUMCISED
KISUMU	32	YES	YES	FULLY CIRCUMCISED	MARRIED	Others	Primary & below	SALARIES/WAGES	30-34	FULLY CIRCUMCISED
KISUMU	31	NO	YES	UNCIRCUMCISED	MARRIED	CHRISTIAN	Primary & below	SALARIES/WAGES	30-34	UNCIRCUMCISED
KISUMU	27	YES	YES	FULLY CIRCUMCISED	SINGLE	CHRISTIAN	Post secondary	UNEMPLOYED	25-29	FULLY CIRCUMCISED
KISUMU	34	YES	YES	FULLY CIRCUMCISED	MARRIED	CHRISTIAN	Primary & below	SALARIES/WAGES	30-34	FULLY CIRCUMCISED
KISUMU	32	YES	NO		MARRIED	CHRISTIAN	Secondary	SALARIES/WAGES	30-34
KISUMU	27	YES	YES	FULLY CIRCUMCISED	MARRIED	CHRISTIAN	Secondary	SALARIES/WAGES	25-29	FULLY CIRCUMCISED
KISUMU	30	YES	YES	FULLY CIRCUMCISED	MARRIED	CHRISTIAN	Primary & below	SALARIES/WAGES	30-34	FULLY CIRCUMCISED
KISUMU	26	NO	NO		SINGLE	CHRISTIAN	Primary & below	SALARIES/WAGES	25-29
KISUMU	31	NO	NO		MARRIED	CHRISTIAN	Secondary	SALARIES/WAGES	30-34
KISUMU	26	YES	YES	FULLY CIRCUMCISED	SINGLE	CHRISTIAN	Post secondary	UNEMPLOYED	25-29	FULLY CIRCUMCISED
KISUMU	32	YES	YES	FULLY CIRCUMCISED	MARRIED	CHRISTIAN	Primary & below	SALARIES/WAGES	30-34	FULLY CIRCUMCISED
KISUMU	39	YES	NO		MARRIED	CHRISTIAN	Secondary	SALARIES/WAGES	35-39
KISUMU	25	YES	NO		MARRIED	CHRISTIAN	Primary & below	UNEMPLOYED	25-29
KISUMU	31	YES	NO		MARRIED	CHRISTIAN	Primary & below	SALARIES/WAGES	30-34
KISUMU	26	YES	NO		MARRIED	CHRISTIAN	Secondary	SALARIES/WAGES	25-29
KISUMU	30	YES	YES	FULLY CIRCUMCISED	MARRIED	CHRISTIAN	Primary & below	SALARIES/WAGES	30-34	FULLY CIRCUMCISED
KISUMU	28	YES	YES	FULLY CIRCUMCISED	SINGLE	CHRISTIAN	Post secondary	UNEMPLOYED	25-29	FULLY CIRCUMCISED
KISUMU	26	YES	YES	FULLY CIRCUMCISED	SINGLE	Others	Primary & below	SALARIES/WAGES	25-29	FULLY CIRCUMCISED
KISUMU	30	NO	YES	UNCIRCUMCISED	MARRIED	CHRISTIAN	Primary & below	SALARIES/WAGES	30-34	UNCIRCUMCISED
KISUMU	26	YES	YES	FULLY CIRCUMCISED	MARRIED	CHRISTIAN	Secondary	SALARIES/WAGES	25-29	FULLY CIRCUMCISED
KISUMU	27	YES	YES	FULLY CIRCUMCISED	SINGLE	CHRISTIAN	Post secondary	SALARIES/WAGES	25-29	FULLY CIRCUMCISED
KISUMU	38	YES	NO		MARRIED	CHRISTIAN	Secondary	SALARIES/WAGES	35-39
KISUMU	30	NO	NO		MARRIED	CHRISTIAN	Primary & below	SALARIES/WAGES	30-34
KISUMU	27	NO	NO		MARRIED	CHRISTIAN	Primary & below	SALARIES/WAGES	25-29
KISUMU	30	YES	YES	FULLY CIRCUMCISED	MARRIED	CHRISTIAN	Secondary	UNEMPLOYED	30-34	FULLY CIRCUMCISED
KISUMU	39	YES	YES	FULLY CIRCUMCISED	MARRIED	CHRISTIAN	Primary & below	UNEMPLOYED	35-39	FULLY CIRCUMCISED
KISUMU	35	YES	YES	FULLY CIRCUMCISED	MARRIED	CHRISTIAN	Primary & below	UNEMPLOYED	35-39	FULLY CIRCUMCISED
KISUMU	29	NO	YES	UNCIRCUMCISED	MARRIED	CHRISTIAN	Primary & below	SALARIES/WAGES	25-29	UNCIRCUMCISED
KISUMU	32	YES	YES	FULLY CIRCUMCISED	MARRIED	CHRISTIAN	Primary & below	SALARIES/WAGES	30-34	FULLY CIRCUMCISED
KISUMU	33	YES	YES	FULLY CIRCUMCISED	MARRIED	CHRISTIAN	Primary & below	SALARIES/WAGES	30-34	FULLY CIRCUMCISED
KISUMU	33	YES	NO		MARRIED	CHRISTIAN	Secondary	SALARIES/WAGES	30-34
KISUMU	35	YES	YES	FULLY CIRCUMCISED	MARRIED	CHRISTIAN	Post secondary	SALARIES/WAGES	35-39	FULLY CIRCUMCISED
KISUMU	37	YES	YES	FULLY CIRCUMCISED	SINGLE	CHRISTIAN	Primary & below	SALARIES/WAGES	35-39	FULLY CIRCUMCISED
KISUMU	36	NO	YES	UNCIRCUMCISED	MARRIED	CHRISTIAN	Secondary	SALARIES/WAGES	35-39	UNCIRCUMCISED
KISUMU	37	NO	NO		MARRIED	CHRISTIAN	Primary & below	UNEMPLOYED	35-39
KISUMU	25	NO	NO		SINGLE	CHRISTIAN	Secondary	UNEMPLOYED	25-29
KISUMU	36	YES	YES	FULLY CIRCUMCISED	MARRIED	CHRISTIAN	Primary & below	SALARIES/WAGES	35-39	FULLY CIRCUMCISED
KISUMU	35	YES	YES	FULLY CIRCUMCISED	MARRIED	CHRISTIAN	Secondary	SALARIES/WAGES	35-39	FULLY CIRCUMCISED
KISUMU	28	YES	YES	FULLY CIRCUMCISED	MARRIED	CHRISTIAN	Secondary	SALARIES/WAGES	25-29	FULLY CIRCUMCISED
KISUMU	29	YES	NO		MARRIED	CHRISTIAN	Primary & below	SALARIES/WAGES	25-29
KISUMU	37	YES	YES	FULLY CIRCUMCISED	MARRIED	Others	Primary & below	SALARIES/WAGES	35-39	FULLY CIRCUMCISED
KISUMU	38	YES	NO		SINGLE	CHRISTIAN	Primary & below	SALARIES/WAGES	35-39
KISUMU	35	YES	YES	FULLY CIRCUMCISED	SINGLE	CHRISTIAN	Primary & below	SALARIES/WAGES	35-39	FULLY CIRCUMCISED
KISUMU	39	NO	NO		MARRIED	CHRISTIAN	Post secondary	SALARIES/WAGES	35-39
KISUMU	39	NO	NO		MARRIED	CHRISTIAN	Secondary	SALARIES/WAGES	35-39
KISUMU	35	YES	YES	FULLY CIRCUMCISED	MARRIED	CHRISTIAN	Secondary	SALARIES/WAGES	35-39	FULLY CIRCUMCISED
KISUMU	39	YES	YES	FULLY CIRCUMCISED	MARRIED	CHRISTIAN	Secondary	SALARIES/WAGES	35-39	FULLY CIRCUMCISED
KISUMU	27	YES	YES	FULLY CIRCUMCISED	MARRIED	CHRISTIAN	Secondary	SALARIES/WAGES	25-29	FULLY CIRCUMCISED
KISUMU	27	YES	NO		MARRIED	CHRISTIAN	Primary & below	SALARIES/WAGES	25-29
KISUMU	26	NO	NO		MARRIED	CHRISTIAN	Post secondary	SALARIES/WAGES	25-29
KISUMU	30	NO	YES	UNCIRCUMCISED	MARRIED	CHRISTIAN	Primary & below	SALARIES/WAGES	30-34	UNCIRCUMCISED
KISUMU	27	YES	NO		MARRIED	CHRISTIAN	Primary & below	SALARIES/WAGES	25-29
KISUMU	39	YES	YES	FULLY CIRCUMCISED	MARRIED	CHRISTIAN	Secondary	SALARIES/WAGES	35-39	FULLY CIRCUMCISED
KISUMU	37	YES	NO		MARRIED	CHRISTIAN	Secondary	SALARIES/WAGES	35-39
KISUMU	33	YES	NO		MARRIED	CHRISTIAN	Secondary	SALARIES/WAGES	30-34
KISUMU	34	NO	NO		MARRIED	CHRISTIAN	Primary & below	SALARIES/WAGES	30-34
KISUMU	25	YES	YES	FULLY CIRCUMCISED	SINGLE	CHRISTIAN	Post secondary	UNEMPLOYED	25-29	FULLY CIRCUMCISED
KISUMU	28	YES	YES	FULLY CIRCUMCISED	MARRIED	CHRISTIAN	Secondary	SALARIES/WAGES	25-29	FULLY CIRCUMCISED
KISUMU	34	YES	YES	FULLY CIRCUMCISED	MARRIED	CHRISTIAN	Secondary	UNEMPLOYED	30-34	FULLY CIRCUMCISED
KISUMU	36	NO	YES	UNCIRCUMCISED	MARRIED	CHRISTIAN	Primary & below	UNEMPLOYED	35-39	UNCIRCUMCISED
KISUMU	26	NO	YES	UNCIRCUMCISED	SINGLE	CHRISTIAN	Primary & below	SALARIES/WAGES	25-29	UNCIRCUMCISED
KISUMU	35	NO	YES	UNCIRCUMCISED	MARRIED	CHRISTIAN	Primary & below	SALARIES/WAGES	35-39	UNCIRCUMCISED
KISUMU	33	YES	NO		SINGLE	CHRISTIAN	Post secondary	SALARIES/WAGES	30-34
KISUMU	31	YES	NO		MARRIED	CHRISTIAN	Primary & below	SALARIES/WAGES	30-34
KISUMU	34	YES	YES	FULLY CIRCUMCISED	MARRIED	CHRISTIAN	Primary & below	UNEMPLOYED	30-34	FULLY CIRCUMCISED
KISUMU	27	NO	YES	UNCIRCUMCISED	SINGLE	CHRISTIAN	Post secondary	SALARIES/WAGES	25-29	UNCIRCUMCISED
KISUMU	34	NO	YES	UNCIRCUMCISED	MARRIED	CHRISTIAN	Primary & below	SALARIES/WAGES	30-34	UNCIRCUMCISED
KISUMU	29	YES	YES	FULLY CIRCUMCISED	MARRIED	CHRISTIAN	Secondary	SALARIES/WAGES	25-29	FULLY CIRCUMCISED
KISUMU	36	YES	YES	FULLY CIRCUMCISED	MARRIED	CHRISTIAN	Secondary	SALARIES/WAGES	35-39	FULLY CIRCUMCISED
KISUMU	28	YES	YES	FULLY CIRCUMCISED	SINGLE	CHRISTIAN	Secondary	SALARIES/WAGES	25-29	FULLY CIRCUMCISED
KISUMU	27	NO	YES	UNCIRCUMCISED	SINGLE	CHRISTIAN	Secondary	SALARIES/WAGES	25-29	UNCIRCUMCISED
KISUMU	32	YES	YES	FULLY CIRCUMCISED	MARRIED	CHRISTIAN	Post secondary	SALARIES/WAGES	30-34	FULLY CIRCUMCISED
KISUMU	30	YES	NO		MARRIED	CHRISTIAN	Primary & below	SALARIES/WAGES	30-34
KISUMU	32	YES	YES	FULLY CIRCUMCISED	MARRIED	CHRISTIAN	Secondary	UNEMPLOYED	30-34	FULLY CIRCUMCISED
KISUMU	35	YES	YES	FULLY CIRCUMCISED	MARRIED	CHRISTIAN	Primary & below	UNEMPLOYED	35-39	FULLY CIRCUMCISED
KISUMU	34	YES	YES	FULLY CIRCUMCISED	MARRIED	CHRISTIAN	Secondary	SALARIES/WAGES	30-34	FULLY CIRCUMCISED
KISUMU	28	YES	NO		MARRIED	CHRISTIAN	Primary & below	UNEMPLOYED	25-29
KISUMU	38	NO	YES	UNCIRCUMCISED	MARRIED	CHRISTIAN	Post secondary	SALARIES/WAGES	35-39	UNCIRCUMCISED
KISUMU	27	YES	NO		SINGLE	CHRISTIAN	Primary & below	SALARIES/WAGES	25-29
KISUMU	26	NO	YES	UNCIRCUMCISED	MARRIED	CHRISTIAN	Post secondary	SALARIES/WAGES	25-29	UNCIRCUMCISED
KISUMU	31	YES	YES	FULLY CIRCUMCISED	MARRIED	CHRISTIAN	Primary & below	SALARIES/WAGES	30-34	FULLY CIRCUMCISED
KISUMU	34	YES	NO		MARRIED	CHRISTIAN	Post secondary	SALARIES/WAGES	30-34
KISUMU	36	NO	NO		MARRIED	CHRISTIAN	Primary & below	SALARIES/WAGES	35-39
KISUMU	31	NO	NO		MARRIED	CHRISTIAN	Primary & below	SALARIES/WAGES	30-34
KISUMU	29	YES	NO		SINGLE	CHRISTIAN	Post secondary	UNEMPLOYED	25-29
KISUMU	25	NO	NO		MARRIED	CHRISTIAN	Secondary	SALARIES/WAGES	25-29
KISUMU	29	YES	YES	FULLY CIRCUMCISED	SINGLE	CHRISTIAN	Secondary	SALARIES/WAGES	25-29	FULLY CIRCUMCISED
KISUMU	32	YES	YES	FULLY CIRCUMCISED	MARRIED	CHRISTIAN	Primary & below	SALARIES/WAGES	30-34	FULLY CIRCUMCISED
KISUMU	38	YES	YES	FULLY CIRCUMCISED	MARRIED	CHRISTIAN	Primary & below	UNEMPLOYED	35-39	FULLY CIRCUMCISED
KISUMU	36	YES	YES	FULLY CIRCUMCISED	SINGLE	CHRISTIAN	Primary & below	UNEMPLOYED	35-39	FULLY CIRCUMCISED
KISUMU	25	YES	YES	FULLY CIRCUMCISED	SINGLE	CHRISTIAN	Post secondary	SALARIES/WAGES	25-29	FULLY CIRCUMCISED
KISUMU	33	YES	YES	FULLY CIRCUMCISED	MARRIED	CHRISTIAN	Secondary	UNEMPLOYED	30-34	FULLY CIRCUMCISED
KISUMU	35	NO	YES	UNCIRCUMCISED	MARRIED	CHRISTIAN	Secondary	SALARIES/WAGES	35-39	UNCIRCUMCISED
KISUMU	31	NO	YES	UNCIRCUMCISED	MARRIED	CHRISTIAN	Post secondary	SALARIES/WAGES	30-34	UNCIRCUMCISED
KISUMU	25	YES	YES	FULLY CIRCUMCISED	SINGLE	CHRISTIAN	Post secondary	UNEMPLOYED	25-29	FULLY CIRCUMCISED
KISUMU	29	YES	YES	FULLY CIRCUMCISED	MARRIED	CHRISTIAN	Secondary	SALARIES/WAGES	25-29	FULLY CIRCUMCISED
KISUMU	29	YES	NO		MARRIED	CHRISTIAN	Primary & below	SALARIES/WAGES	25-29
KISUMU	25	YES	YES	FULLY CIRCUMCISED	MARRIED	CHRISTIAN	Secondary	SALARIES/WAGES	25-29	FULLY CIRCUMCISED
KISUMU	32	YES	YES	FULLY CIRCUMCISED	MARRIED	CHRISTIAN	Secondary	SALARIES/WAGES	30-34	FULLY CIRCUMCISED
KISUMU	30	YES	NO		MARRIED	CHRISTIAN	Secondary	SALARIES/WAGES	30-34
KISUMU	33	NO	YES	UNCIRCUMCISED	MARRIED	CHRISTIAN	Primary & below	SALARIES/WAGES	30-34	UNCIRCUMCISED
KISUMU	34	NO	NO		MARRIED	CHRISTIAN	Post secondary	SALARIES/WAGES	30-34
KISUMU	26	YES	NO		MARRIED	CHRISTIAN	Secondary	SALARIES/WAGES	25-29
KISUMU	36	YES	NO		MARRIED	CHRISTIAN	Secondary	SALARIES/WAGES	35-39
KISUMU	29	YES	YES	FULLY CIRCUMCISED	MARRIED	CHRISTIAN	Secondary	SALARIES/WAGES	25-29	FULLY CIRCUMCISED
KISUMU	31	YES	YES	FULLY CIRCUMCISED	MARRIED	CHRISTIAN	Secondary	SALARIES/WAGES	30-34	FULLY CIRCUMCISED
KISUMU	35	YES	NO		MARRIED	CHRISTIAN	Primary & below	SALARIES/WAGES	35-39
KISUMU	27	YES	NO		MARRIED	CHRISTIAN	Primary & below	SALARIES/WAGES	25-29
KISUMU	33	YES	YES	FULLY CIRCUMCISED	MARRIED	CHRISTIAN	Secondary	UNEMPLOYED	30-34	FULLY CIRCUMCISED
KISUMU	31	YES	YES	FULLY CIRCUMCISED	MARRIED	CHRISTIAN	Secondary	SALARIES/WAGES	30-34	FULLY CIRCUMCISED
KISUMU	33	YES	NO		MARRIED	CHRISTIAN	Secondary	SALARIES/WAGES	30-34
KISUMU	28	YES	YES	FULLY CIRCUMCISED	SINGLE	CHRISTIAN	Primary & below	SALARIES/WAGES	25-29	FULLY CIRCUMCISED
KISUMU	39	NO	NO		MARRIED	CHRISTIAN	Primary & below	SALARIES/WAGES	35-39
KISUMU	38	NO	NO		MARRIED	CHRISTIAN	Secondary	UNEMPLOYED	35-39
KISUMU	30	NO	NO		MARRIED	CHRISTIAN	Primary & below	UNEMPLOYED	30-34
KISUMU	32	YES	NO		MARRIED	CHRISTIAN	Secondary	UNEMPLOYED	30-34
KISUMU	26	YES	YES	FULLY CIRCUMCISED	MARRIED	CHRISTIAN	Primary & below	SALARIES/WAGES	25-29	FULLY CIRCUMCISED
KISUMU	38	NO	YES	UNCIRCUMCISED	MARRIED	CHRISTIAN	Secondary	UNEMPLOYED	35-39	UNCIRCUMCISED
KISUMU	34	YES	NO		MARRIED	CHRISTIAN	Primary & below	UNEMPLOYED	30-34
KISUMU	28	NO	NO		MARRIED	CHRISTIAN	Primary & below	SALARIES/WAGES	25-29
[truncated: 3,640 more rows]
